# Supplementary material for: Optimal allocation of leaf epidermal area for gas exchange
Source: New Phytol. 2016 Mar 16;210(4):1219–28. doi: 10.1111/nph.13929 (PMC5069575; doi:10.1111/nph.13929)
Supplement: Supplementary file 3 — Table S3 Compilation of species average stomatal trait values [file NPH-210-1219-s003.xlsx]

## Sheet: Species averages
Supporting Information Table S3
Compilation of species average stomatal trait values. Values given are of stomatal density (Ds), size of the two guard cells (agc), anatomical maximum pore size (amax) and guard cell width (wgc)
References to the original published data sources are provided with Table S1 and below the species average traits values.
Species	Family	Ds [mm-2]	agc [µm]	amax [µm]	wgc [µm]	Original author	Original author	Original author	Original author	Original author
Abies amabilis	Pinaceae	352	266	40	7	H.J. de Boer unpublished a
Abies fabri	Pinaceae	119	1027			Wang et al 2014
Abies holophylla	Pinaceae	149	2829			Wang et al 2014
Abies nephrolepis	Pinaceae	132	1160			Wang et al 2014
Abies nordmanniana	Pinaceae	110	1078	113	14	Meidner and Mansfield, 1968
Abutilon unknown	Malvaceae	333	200	28	7	Eckerson 1908
Acacia cyanophylla	Fabaceae	362	357			Gindel 1969
Acacia longifolia	Fabaceae	129	254			Gindel 1969
Acacia tortilis	Fabaceae	119	344			Fahmy et al 1997
Acer barbinerve	Sapindaceae	154	250			Wang et al 2014
Acer cappadocicum	Sapindaceae	300	196			Wang et al 2014
Acer mandshuricum	Sapindaceae	295	142			Wang et al 2014
Acer negundo	Sapindaceae	311	236			Abrams & Kubiske 1990
Acer platanoides	Sapindaceae	358	354			Cornelissen et al 2003
Acer pseudoplatanus	Sapindaceae	213	338			Cornelissen et al 2003
Acer pseudosieboldianum	Sapindaceae	263	109			Wang et al 2014
Acer rubrum	Sapindaceae	419	146	91	7	Abrams & Kubiske 1990	Lammertsma et al 2011
Acer saccharinum	Sapindaceae	453	79			Abrams & Kubiske 1990
Acer saccharum	Sapindaceae	402	53			Abrams & Kubiske 1990
Acer triflorum	Sapindaceae	503	124			Wang et al 2014
Achillea fragrantissima	Asteraceae	174	272			Fahmy et al 1997
Aconitum coreanum	Ranunculaceae	51	1220			Wang et al 2014
Aconitum kusnezoffii	Ranunculaceae	57	668			Wang et al 2014
Aconitum mothum	Ranunculaceae	133	503			Wang et al 2014
Actaea asiatica	Ranunculaceae	58	685			Wang et al 2014
Actinidia arguta	Actinidiaceae	84	481			Wang et al 2014
Adenocaulon himalaicum	Asteraceae	128	371			Wang et al 2014
Adenophora divaricata	Campanulaceae	80	426			Wang et al 2014
Adenophora remotiflora	Campanulaceae	98	652			Wang et al 2014
Adiantum pedatum	Pteridaceae	61	366			Wang et al 2014
Adolphia californica	Rhamnaceae	81		28	10	Gibson 1983
Aegiphila costaricensis	Verbenaceae	179	93			Bongers & Popma 1990
Aegopodium alpestre	Apiaceae	106	385			Wang et al 2014
Aesculus glabra	Sapindaceae	346	198	154		Carpenter & Smith 1975
Aesculus hippocastanum	Sapindaceae	234	286	133	7	Cornelissen et al 2003	Meidner and Mansfield 1968
Afrocarpus falcatus	Podocarpaceae	136	519	20	11	P.J. Franks unpublished a
Agastachys odorata	Proteaceae	46	1131			Brodribb et al 2013
Agathis moorei	Araucariaceae	145	1113	57	16	P.J. Franks unpublished a
Agodra brasiliensis	Opiliaceae	250	478			Roth 1984
Agropyron tsukushiense	Poaceae	38	286			Kawamitsu et al 1996
Alchornea latifolia	Euphorbiaceae	117	227			Tanner and Kapos 1982
Alexa imperatricis	Fabaceae	130	478			Roth 1984
Allantodia dilatata	Athyriaceae	114	591			Zhang et al 2014
Allantodia megaphylla	Athyriaceae	77	592			Zhang et al 2014
Allium cepa	Amaryllidaceae	175	1253	452	19	Meidner and Mansfield, 1968
Allophylus camptostachys	Sapindaceae	97	291			Bongers & Popma 1990
Alloteropsis semialata subsp eckloniana	Poaceae	91	146	45		Taylor et al 2012
Alloxylon pinnatum	Proteaceae	98	485			Brodribb et al 2013
Alnus glutinosa	Betulaceae	155	511			Cornelissen et al 2003
Alnus hirsuta	Betulaceae	191	341			Wang et al 2014
Alnus rugosa	Betulaceae	282	150	64		Carpenter & Smith 1975
Amaioua guianensis	Rubiaceae	130	366			Roth 1984
Amborella trichopoda	Amborellaceae	196	694	100	14	Feild et al 2011
Amphitecna tuxtlensis	Bignoniaceae	177	220			Bongers & Popma 1990
Anaxagorea unknown	Annonaceae	244	488			Roth 1984
Andira retusa	Fabaceae	1040	101			Roth 1984
Andira unknown	Fabaceae	400	198			Roth 1984
Andropogon gerardii	Poaceae	165	96	50		Taylor et al 2012
Angelica anomala	Apiaceae	195	318			Wang et al 2014
Angelica cartilaginomarginata	Apiaceae	144	441			Wang et al 2014
Angelica gigas	Apiaceae	128	344			Wang et al 2014
Angiopteris hokouensis	Marattiaceae	73	931			Zhang et al 2014
Angiopteris yunensis	Marattiaceae	136	688			Zhang et al 2014
Aniba excelsa	Lauraceae	340	401			Roth 1984
Aniba riparia	Lauraceae	280	281			Roth 1984
Anisocampium niponicum	Athyriaceae	188	1151			Wang et al 2014
Anisophyllea manausensis	Cucurbitales	271	87			Camargo & Marenco 2011
Annona glabra	Annonaceae	223	391	182		F. Wagner-Cremer unpublished b
Antonia ovata	Gesneriaceae	288	125			Camargo & Marenco 2011
Apeiba echinata	Malvaceae	500	348			Roth 1984
Apeiba unknown	Malvaceae	530	178			Roth 1984
Aporosa hosei	Phyllanthaceae	80	490			Russo et al 2010
Aporosa sarawakensis	Phyllanthaceae	335	169			Russo et al 2010
Aquilegia oxysepala	Ranunculaceae	262	283			Wang et al 2014
Arabidopsis thaliana	Brassicaceae	262	239		7	P.J. Franks unpublished b
Araucaria bidwillii	Araucariaceae	82	1280	92	16	P.J. Franks unpublished a
Araucaria montana	Araucariaceae	154	1543	130	18	P.J. Franks unpublished a
Araucaria rulei	Araucariaceae	96	2103	146	21	P.J. Franks unpublished a
Arbutus unedo	Ericaceae	183	504			Cornelissen et al 2003
Aristida adoensis	Poaceae	51	95	27		Taylor et al 2012
Aristida congesta	Poaceae	89	78	45		Taylor et al 2012
Aristida ternipes	Poaceae	93	91	31		Taylor et al 2012
Artemisia keiskeana	Compositae	92	416			Wang et al 2014
Artemisia stolonifera	Asteraceae	108	294			Wang et al 2014
Aruncus sylvester	Rosaceae	217	145			Wang et al 2014
Arundinella hirta	Poaceae	62	213			Kawamitsu et al 1996
Arundo donax	Poaceae	232	111	98		Kawamitsu et al 1996	Taylor et al 2012
Arundo formosana	Poaceae	371	84	63		Taylor et al 2012
Ascarina lucida	Chloranthaceae	77	687	59	14	Feild et al 2011
Ascarina maheshwarii	Chloranthaceae	153	871	72	15	Feild et al 2011
Ascarina marquesensis	Chloranthaceae	121	1122	75	16	Feild et al 2011
Ascarina philippinensis	Chloranthaceae	63	1948	243	22	Feild et al 2011
Ascarina polystachya	Chloranthaceae	89	863	72	15	Feild et al 2011
Ascarina rubricaulis	Chloranthaceae	98	1154	141	16	Feild et al 2011
Ascarina solmsiana var grandifolia	Chloranthaceae	118	806	81	15	Feild et al 2011
Ascarina unknown	Chloranthaceae	118	665	40	13	Feild et al 2011
Asclepias subulata	Apocynaceae	190		38	11	Gibson 1983
Asimina triloba	Annonaceae	65	431	133		Carpenter & Smith 1975
Aspidosperma album	Apocynaceae	200	462			Roth 1984
Aspidosperma excelsum	Apocynaceae	205	281			Roth 1984
Aspidosperma marcgravianum	Apocynaceae	600	252			Roth 1984
Aspidosperma megalocarpon	Apocynaceae	208	406			Roth 1984
Asplenium antrophyoides	Aspleniaceae	18	1921			Zhang et al 2014
Asplenium cuspidatum	Aspleniaceae	41	1740	112	19	Hietz and Briones 1998
Asplenium nidus	Aspleniaceae	26	946			Zhang et al 2014
Asplenium scolopendrium	Aspleniaceae	59	2540	567	21	Meidner and Mansfield, 1968
Aster scaber	Asteraceae	82	539			Wang et al 2014
Astragalus spinosus	Fabaceae	318	179			Fahmy et al 1997
Astrocaryum mexicanum	Arecaceae	105	372			Bongers & Popma 1990
Astronium lecointei	Anacardiaceae	652	86			Camargo & Marenco 2011
Asyneuma japonicum	Campanulaceae	116	366			Wang et al 2014
Athertonia diversifolia	Proteaceae	267	238			Brodribb et al 2013
Athyrium melanolepis	Woodsiaceae	82	1166			Wang et al 2014
Athyrium multidentatum	Woodsiaceae	67	1062			Wang et al 2014
Athyrium sinense	Woodsiaceae	57	737			Wang et al 2014
Austrobaileya scandens	Austrobaileyaceae	71	1531	179	21	Feild et al 2011
Austromuellera trinervia	Proteaceae	521	401			Brodribb et al 2013
Avena sativa	Poaceae	43	1462	229	16	Eckerson 1908	Kawamitsu et al 1996	Meidner and Mansfield 1968
Bactris nichophylla Betret	Arecaceae	82	407			Bongers & Popma 1990
Balanites aegyptiaca	Zygophyllaceae	32	317			Gindel 1969
Banara nitida	Salicaceae	400	283			Roth 1984
Banksia grandis	Proteaceae	170	320			Brodribb et al 2013
Begonia coccinea	Begoniaceae	40	957	346	15	Eckerson 1908
Beilschmiedia curviramea	Lauraceae	235	281			Roth 1984
Bellendena montana	Proteaceae	128	573			Brodribb et al 2013
Berberis vulgaris	Ranunculales	148	443			Cornelissen et al 2003
Betula a	Betulaceae	178	367	359		Wagner et al 2000
Betula alleghaniensis	Betulaceae	171	175			Abrams & Kubiske 1990
Betula ermanii	Betulaceae	164	401			Wang et al 2014
Betula lenta	Betulaceae	538	178	38		Carpenter & Smith 1975
Betula papyrifera	Betulaceae	166	350			Abrams & Kubiske 1990
Betula papyrifera Marsh	Betulaceae	168	306		7	Pyakurel and Wang 2014
Betula papyrifera var cordifolia	Betulaceae	170	285			Holland & Richardson 2009
Betula pendula	Betulaceae	171	446	202		Cornelissen et al 2003	Wagner et al 1996	Wagner et al 2000
Betula platyphylla	Betulaceae	237	384			Wang et al 2014
Betula pubescens	Betulaceae	175	460	367		Wagner et al 2000
Betula pubescens X a	Betulaceae	204	359	263		Wagner et al 2000
Blechnum arcuatum	Blechnaceae	28	1469		17	Rolleri et al 2012
Blechnum asplenioides	Blechnaceae	13	1041	509	12	Lavalle et al 2007	Rolleri et al 2012
Blechnum australe	Blechnaceae	24	1258		15	Rolleri et al 2012
Blechnum blechnoides	Blechnaceae	9	1814	628	18	Lavalle et al 2007
Blechnum glandulosum	Blechnaceae	20	1656		19	Rolleri et al 2012
Blechnum gracile	Blechnaceae	16	1503		16	Rolleri et al 2012
Blechnum laevigatum	Blechnaceae	24	806		9	Rolleri et al 2012
Blechnum lanceola	Blechnaceae	20	1139		15	Rolleri et al 2012
Blechnum meridense	Blechnaceae	18	2945		25	Rolleri et al 2012
Blechnum occidentale	Blechnaceae	6	1244		18	Rolleri et al 2012
Blechnum polypodioides	Blechnaceae	14	2135	597	21	Lavalle et al 2007	Rolleri et al 2012
Blechnum unilaterale	Blechnaceae	14	1649	660	18	Lavalle et al 2007
Bolbitis heteroclita	Dryopteridaceae	31	1065			Zhang et al 2014
Brabejum stellatifolium	Proteaceae	279	422			Brodribb et al 2013
Brachybotrys paridiformis	Boraginaceae	121	246			Wang et al 2014
Brasenia schreberi	Cabombaceae	258	505	20	13	Feild et al 2011
Bromus catharticus	Poaceae	41	335			Kawamitsu et al 1996
Brosimum unknown	Moraceae	392	178			Roth 1984
Brownea latifolia	Fabaceae	550	178			Roth 1984
Brunfelsia jamaicensis	Solanaceae	61	238			Tanner and Kapos 1982
Buchenavia capitata	Combretaceae	235	431			Roth 1984
Buchloe dactyloides	Poaceae	165	66	22		Taylor et al 2012
Buckinghamia celsissima	Proteaceae	312	298			Brodribb et al 2013
Buddleja davidii	Scrophulariaceae	347	420			Cornelissen et al 2003
Bumelia montana	Sapotaceae	351	153			Tanner and Kapos 1982
Bupleurum euphorbioides	Apiaceae	188	155			Wang et al 2014
Bursera simaruba	Burseraceae	483	198			Bongers & Popma 1990
Buxus sempervirens	Buxaceae	153	507			Corneanu et al 2004	Cornelissen et al 2003
Byrsonima aerugo	Malpighiaceae	450	353			Roth 1984
Cabomba caroliniana	Cabombaceae	67	500	43	12	Feild et al 2011
Callistemon rigidus	Myrtaceae	256	332			Gindel 1969
Callistemon unkown	Myrtaceae	382	416			Gindel 1969
Calluna vulgaris	Ericaceae	325	348			Cornelissen et al 2003
Calophyllum brasiliense	Clusiaceae	340	407			Roth 1984
Calophyllum ferrugineum	Clusiaceae	139	444			Russo et al 2010
Calophyllum gracilipes	Clusiaceae	104	390			Russo et al 2010
Caltha palustris	Ranunculaceae	70	845			Wang et al 2014
Calycorectes unknown	Myrtaceae	555	252			Roth 1984
Calyptranthes rigida	Myrtaceae	209	83			Tanner and Kapos 1982
Campanula punctata	Campanulaceae	191	202			Wang et al 2014
Canotia holacantha	Celastraceae	50		38	15	Gibson 1983
Capparis amplissima	Brassicales	258	278			Roth 1984
Capparis baduca	Brassicales	57	159			Bongers & Popma 1990
Capparis guaguaensis	Brassicales	225	301			Roth 1984
Caraipa richardiana	Clusiaceae	250	431			Roth 1984
Carapa guianensis	Meliaceae	110	503			Roth 1984
Cardamine leucantha	Brassicaceae	203	77			Wang et al 2014
Cardwellia sublimis	Proteaceae	248	352			Brodribb et al 2013
Carex bigelowii	Cyperaceae	187	392			Stenström et al 2002
Carex bostrychostigma	Cyperaceae	43	584			Wang et al 2014
Carex ensifolia	Cyperaceae	157	385			Stenström et al 2002
Carex forficula	Cyperaceae	69	479			Wang et al 2014
Carex lugens	Cyperaceae	133	378			Stenström et al 2002
Carex pilosa	Cyperaceae	117	538			Wang et al 2014
Carex siderosticta	Cyperaceae	140	825			Wang et al 2014
Carex stans	Cyperaceae	101	380			Stenström et al 2002
Carnarvonia araliifolia	Proteaceae	145	478			Brodribb et al 2013
Carpinus betulus	Betulaceae	170	603	133	12	Meidner and Mansfield, 1968
Carpinus caroliniana	Betulaceae	248	99	38		Abrams & Kubiske 1990	Carpenter & Smith 1975
Carya cordiformis	Juglandaceae	361	154			Abrams & Kubiske 1990
Carya glabra	Juglandaceae	382	178	64		Carpenter & Smith 1975
Carya ovata	Juglandaceae	297	231	57		Carpenter & Smith 1975
Carya tomentosa	Juglandaceae	293	254	57		Carpenter & Smith 1975
Casearia guianensis	Salicaceae	500	106			Roth 1984
Casearia javitensis	Salicaceae	370	302			Roth 1984
Casearia nitida	Salicaceae	140	401			Bongers & Popma 1990
Castanea dentata	Fagaceae	419	478	95		Carpenter & Smith 1975
Castanea sativa	Fagaceae	217	384			Cornelissen et al 2003
Castela emoryi	Simaroubaceae	62		38	10	Gibson 1983
Catalepidia heyana	Proteaceae	340	322			Brodribb et al 2013
Caulophyllum robustum	Berberidaceae	114	667			Wang et al 2014
Cecropia obtusifolia	Moraceae	142	159			Bongers & Popma 1990
Cecropia sciadophylla	Moraceae	1034	157			Roth 1984
Cedrus atlantica	Pinaceae	340	335	72	8	H.J. de Boer unpublished b
Cedrus deodara	Pinaceae	241	591	129	12	Meidner and Mansfield, 1968	H.J. de Boer unpublished b
Cedrus libani	Pinaceae	358	312	73	7	H.J. de Boer unpublished b
Celtis occidentalis	Cannabaceae	438	113	28		Abrams, 1987	Carpenter & Smith 1975
Cenarrhenes nitida	Proteaceae	210	353			Brodribb et al 2013
Cenchrus ciliaris	Poaceae	103	148	95		Taylor et al 2012
Centrolobium paraense	Fabaceae	600	249			Roth 1984
Cercis canadensis	Fabaceae	266	159	79		Carpenter & Smith 1975
Cestrum diurnum	Solanaceae	134	366			Tanner and Kapos 1982
Cestrum elegans	Solanaceae	146	668	154	12	Eckerson 1908
Chaetocarpus globosus	Euphorbiaceae	262	48			Tanner and Kapos 1982
Chaetocarpus schomburgkianus	Euphorbiaceae	84	754			Roth 1984
Chamaedorea schiedeana	Arecaceae	78	283			Bongers & Popma 1990
Chamaedorea tepejilote	Arecaceae	188	462			Bongers & Popma 1990
Chimarrhis microcarpa	Rubiaceae	400	338			Roth 1984
Chloranthus erectus	Chloranthaceae	50	1260	130	17	Feild et al 2011
Chloranthus japonicus	Chloranthaceae	69	1036	109	16	Feild et al 2011
Chloranthus nervosus	Chloranthaceae	107	1043	83	16	Feild et al 2011
Chloranthus serratus	Chloranthaceae	70	1072	147	15	Feild et al 2011
Chloranthus spicatus	Chloranthaceae	90	1047	97	15	Feild et al 2011
Chloris gayana	Poaceae	603	46			Kawamitsu et al 1996
Christensenia assamica	Marattiaceae	137	669			Zhang et al 2014
Chrozophora obliqua	Euphorbiaceae	357	330			Fahmy et al 1997
Chrysanthemum frutescens	Asteraceae	25	1400	804	16	Eckerson 1908
Chrysanthemum oreastrum	Asteraceae	64	554			Wang et al 2014
Chrysophyllum auratum	Sapotaceae	660	305			Roth 1984
Chrysophyllum unknown	Sapotaceae	160	137			Roth 1984
Chrysosplenium lectus-cochleae	Saxifragaceae	191	548			Wang et al 2014
Cicuta virosa	Apiaceae	183	391			Wang et al 2014
Cimicifuga dahurica	Ranunculaceae	124	337			Wang et al 2014
Cineraria cruenta	Asteraceae	55	848	491	14	Eckerson 1908
Circaea cordata	Onagraceae	80	477			Wang et al 2014
Citrus paradisi	Rutaceae	747	108			Gindel 1969
Citrus sinensis	Rutaceae	631	220			Gindel 1969
Clarisia biflora	Moraceae	2344	14			Bongers & Popma 1990
Clarisia racemosa	Moraceae	800	220			Roth 1984
Clathrotropis unknown	Fabaceae	80	401			Roth 1984
Clematis koreana	Ranunculaceae	104	313			Wang et al 2014
Cleome droserifolia	Capparidaceae	59	434			Fahmy et al 1997
Clethra occidentalis	Clethraceae	98	233			Tanner and Kapos 1982
Cleyera theoides	Theaceae	183	70			Tanner and Kapos 1982
Clintonia udensis	Liliaceae	41	1628			Wang et al 2014
Clusia havetioides	Clusiaceae	176	242			Tanner and Kapos 1982
Clusia unknown	Clusiaceae	200	454			Roth 1984
Coccoloba barbadensis	Polygonaceae	132	342			Bongers & Popma 1990
Coccoloba unknown	Polygonaceae	222	424			Roth 1984
Coix lacryma-jobi var ma-yuen	Poaceae	77	259			Kawamitsu et al 1996
Coleus blumei	Lamiaceae	141	358	79	9	Eckerson 1908
Colysis hemionitidea	Polypodiaceae	28	1501			Zhang et al 2014
Colysis henryi	Polypodiaceae	22	1258			Zhang et al 2014
Colysis pedunculata	Polypodiaceae	26	1429			Zhang et al 2014
Conceveiba guianensis	Euphorbiaceae	225	357			Roth 1984
Coniogramme fraxinea	Pteridaceae	59	1054			Zhang et al 2014
Conospermum longifolium	Proteaceae	147	349			Brodribb et al 2013
Conostegia montana	Melastomataceae	333	47			Tanner and Kapos 1982
Convolvulus lanatus	Convolvulaceae	123	352			Fahmy et al 1997
Cordia alliodora	Boraginaceae	440	283			Roth 1984
Cordia exaltata	Boraginaceae	235	353			Roth 1984
Cordia megalantha	Boraginaceae	339	291			Bongers & Popma 1990
Cordia nodosa	Boraginaceae	110	384			Roth 1984
Cordia viridis	Boraginaceae	320	447			Roth 1984
Cornus canadensis	Cornaceae	118	363			Holland & Richardson 2009
Cornus florida	Cornaceae	83	322	284		Carpenter & Smith 1975
Cornus sanguinea	Cornaceae	192	331			Cornelissen et al 2003
Corylus americana	Betulaceae	347	430	227		Carpenter & Smith 1975
Corylus avellana	Betulaceae	133	473			Cornelissen et al 2003
Corylus mandshurica	Betulaceae	61	326			Wang et al 2014
Couepia glandulosa	Rosaceae	350	225			Roth 1984
Couratari multiflora	Lecythidaceae	366	317			Roth 1984
Couratari pulchra	Lecythidaceae	250	281			Roth 1984
Couratari tauari	Lecythidaceae	224	124			Camargo & Marenco 2011
Crataegus monogyna	Rosaceae	103	581			Cornelissen et al 2003
Crataegus pedicellata	Rosaceae	196	463			Abrams & Kubiske 1990
Crataegus pinnatifida	Rosaceae	134	571			Wang et al 2014
Crataeva tapia	Brassicales	88	296			Roth 1984
Crotalaria aegyptiaca	Fabaceae	343	346			Fahmy et al 1997
Croton matourensis	Euphorbiaceae	800	281			Roth 1984
Croton schiedeanus	Euphorbiaceae	297	93			Bongers & Popma 1990
Crudia glaberrima	Fabaceae	530	317			Roth 1984
Crudia oblonga	Fabaceae	615	281			Roth 1984
Cucurbita pepo	Cucurbitaceae	149	242	24	7	Eckerson 1908
Cupania dentata	Sapindaceae	986	108			Bongers & Popma 1990
Cusparia trifoliata	Rutaceae	200	431			Roth 1984
Cyathea furfuracea	Cyatheaceae	199	258			Tanner and Kapos 1982
Cyathea hystricosa	Cyatheaceae	99	695			Tanner and Kapos 1982
Cyathea pubescens	Cyatheaceae	183	513			Tanner and Kapos 1982
Cycas revoluta	Cycadaceae	52		397		Haworth et al 2011
Cyclamen latifolium	Primulaceae	68	1166	346	16	Eckerson 1908
Cymbopetalum baillonii	Annonaceae	366	108			Bongers & Popma 1990
Cynara scolymus L	Asteraceae	117	523	179	12	Brutti et al 2002
Cynodon dactylon	Poaceae	216	61			Kawamitsu et al 1996
Cynometra retusa	Fabaceae	332	266			Bongers & Popma 1990
Cyrilla racemiflora	Cyrillaceae	442	108			Tanner and Kapos 1982
Cytisus scoparius	Fabaceae	229	293			Cornelissen et al 2003
Dacryodes expansa	Burseraceae	227	111			Russo et al 2010
Dacryodes rostrata	Burseraceae	271	175			Russo et al 2010
Danthonia decumbens	Poaceae	186	118	52		Taylor et al 2012
Danthonia spicata	Poaceae	212	124	55		Taylor et al 2012
Daphne mezereum	Thymelaeaceae	314	303			Cornelissen et al 2003
Darlingia ferruginea	Proteaceae	177	468			Brodribb et al 2013
Dendropanax arboreus	Araliaceae	187	341			Bongers & Popma 1990	Tanner and Kapos 1982
Dendropanax pendulum	Araliaceae	112	259			Tanner and Kapos 1982
Deutzia parviflora var amurensis	Hydrangeaceae	68	357			Wang et al 2014
Dialium guianense	Fabaceae	371	209			Bongers & Popma 1990	Roth 1984
Dichanthelium clandestinum	Poaceae	114	177	115		Taylor et al 2012
Didymopanax morototonii	Araliaceae	680	317			Roth 1984
Digitaria sanguinalis	Poaceae	119	167			Kawamitsu et al 1996
Dioon merolae	Zamiaceae	66		120		Haworth et al 2011
Diospyros decipiens	Ebenaceae	189	268			Russo et al 2010
Diospyros ferruginescens	Ebenaceae	27	395			Russo et al 2010
Diospyros lissocarpoides	Ebenaceae	220	311			Roth 1984
Diospyros mellinonii	Ebenaceae	135	462			Roth 1984
Diospyros pendula	Ebenaceae	370	235			Russo et al 2010
Diospyros virginiana	Ebenaceae	262	220	133		Carpenter & Smith 1975
Diplotropis purpurea	Fabaceae	190	430			Roth 1984
Dipterocarpus confertus	Dipterocarpaceae	188	242			Russo et al 2010
Dipterocarpus globosus	Dipterocarpaceae	179	210			Russo et al 2010
Dipterocarpus kunstleri	Dipterocarpaceae	139	321			Russo et al 2010
Dipteryx odorata	Fabaceae	420	462			Roth 1984
Dryobalanops aromatica	Dipterocarpaceae	160	161			Russo et al 2010
Dryobalanops lanceolata	Dipterocarpaceae	180	184			Russo et al 2010
Dryopteris carthusiana	Dryopteridaceae	44	1202			Holland & Richardson 2009
Dryopteris crassirhizoma	Dryopteridaceae	79	1253			Wang et al 2014
Dryopteris expansa	Dryopteridaceae	80	1102			Wang et al 2014
Drypetes variabilis	Euphorbiaceae	127	636			Roth 1984
Duguetia pycnastera	Annonaceae	251	401			Roth 1984
Duroia kotchubaeoides	Rubiaceae	214	220			Camargo & Marenco 2011
Duroia unknown	Rubiaceae	193	408			Roth 1984
Dussia mexicana	Fabaceae	2280	27			Bongers & Popma 1990
Ecclinusa guianensis	Sapotaceae	302	170			Camargo & Marenco 2011	Roth 1984
Echinochloa crus-galli	Poaceae	125	108			Kawamitsu et al 1996
Egenolfia sinensis	Dryopteridaceae	45	824			Zhang et al 2014
Eidothea hardeniana	Proteaceae	129	462			Brodribb et al 2013
Elaphoglossum glaucum	Lomariopsidaceae	154	1471	85	21	Hietz and Briones 1998
Elaphoglossum petiolatum	Lomariopsidaceae	96	1408	93	20	Hietz and Briones 1998
Eleusine coracana	Poaceae	48	102			Kawamitsu et al 1996
Eleutherococcus senticosus	Araliaceae	88	491			Wang et al 2014
Eleutherococcus sessiliflorus	Araliaceae	72	397			Wang et al 2014
Embothrium coccineum	Proteaceae	161	296			Brodribb et al 2013
Empetrum nigrum	Ericaceae	281	388			Cornelissen et al 2003
Enemion raddeanum	Ranunculaceae	116	377			Wang et al 2014
Entoplocamia aristulata	Poaceae	166	101	24		Taylor et al 2012
Eragrostis ferruginea	Poaceae	137	100			Kawamitsu et al 1996
Eriachne aristidea	Poaceae	152	97	44		Taylor et al 2012
Erisma uncinatum	Vochysiaceae	645	236			Roth 1984
Erythrina folkersii	Fabaceae	1422	45			Bongers & Popma 1990
Erythrochiton brasiliensis	Rutaceae	260	386			Roth 1984
Eschweilera apiculata	Lecythidaceae	442	108			Camargo & Marenco 2011
Eschweilera bracteosa	Lecythidaceae	658	86			Camargo & Marenco 2011
Eschweilera chartacea	Lecythidaceae	650	281			Roth 1984
Eschweilera coriacea	Lecythidaceae	406	89			Camargo & Marenco 2011
Eschweilera corrugata	Lecythidaceae	335	366			Roth 1984
Eschweilera grata	Lecythidaceae	277	281			Roth 1984
Eschweilera odora	Lecythidaceae	930	178			Roth 1984
Eschweilera parviflora	Lecythidaceae	333	70			Camargo & Marenco 2011
Eschweilera subglandulosa	Lecythidaceae	382	401			Roth 1984
Eschweilera tenax	Lecythidaceae	300	361			Roth 1984
Eschweilera unknown	Lecythidaceae	500	283			Roth 1984
Eucalyptus albens	Myrtaceae	140	302			Gindel 1969
Eucalyptus blakelyi	Myrtaceae	339	198			Gindel 1969
Eucalyptus camaldulensis	Myrtaceae	103	396			Gindel 1969
Eucalyptus cinerea	Myrtaceae	221	242			Gindel 1969
Eucalyptus citriodora	Myrtaceae	275	337			Gindel 1969
Eucalyptus diversicolor	Myrtaceae	336	356	122	8	H.J. de Boer unpublished a
Eucalyptus ficifolia	Myrtaceae	248	330			Gindel 1969
Eucalyptus globulus	Myrtaceae	262	409	130	10	Franks et al 2009	Meidner and Mansfield 1968
Eucalyptus incrassata	Myrtaceae	105	833	230	13	H.J. de Boer unpublished a
Eucalyptus jacksonii	Myrtaceae	293	356	115	8	H.J. de Boer unpublished a
Eucalyptus maculata	Myrtaceae	195	503			Gindel 1969
Eucalyptus maidenii	Myrtaceae	35	1227			Gindel 1969
Eucalyptus marginata	Myrtaceae	458	270	75	7	H.J. de Boer unpublished a
Eucalyptus melanophloia	Myrtaceae	148	357			Gindel 1969
Eucalyptus melliodora	Myrtaceae	163	344			Gindel 1969
Eucalyptus salmonophloia	Myrtaceae	109	718	188	12	H.J. de Boer unpublished a
Eucalyptus sideroxylon	Myrtaceae	312	178			Gindel 1969
Eucalyptus staigeriana	Myrtaceae	268	466			Gindel 1969
Eucalyptus tessellaris	Myrtaceae	317	454			Gindel 1969
Eucalyptus wandoo	Myrtaceae	192	586	147	10	H.J. de Boer unpublished a
Eugenia anastomosans	Myrtaceae	1150	127			Roth 1984
Eugenia compta	Myrtaceae	630	158			Roth 1984
Eugenia marchiana	Myrtaceae	600	78			Tanner and Kapos 1982
Eugenia monticola	Myrtaceae	223	155			Tanner and Kapos 1982
Eugenia virgultosa	Myrtaceae	794	48			Tanner and Kapos 1982
Euonymus alatus	Celastraceae	121	333			Wang et al 2014
Euonymus phellomanus	Celastraceae	114	474			Wang et al 2014
Eupatorium critoniforme	Compositae	250	124			Tanner and Kapos 1982
Euphorbia pekinensis	Euphorbiaceae	114	282			Wang et al 2014
Euphorbia pulcherrima	Euphorbiaceae	233	388	95	9	Eckerson 1908
Euryale ferox	Nymphaeaceae	493	285	27	9	Feild et al 2011
Fagonia arabica	Zygophyllaceae	303	272			Fahmy et al 1997
Fagopyrum esculentum	Polygonaceae	99	435	95	10	Eckerson 1908
Fagus grandifolia	Fagaceae	693				Carpenter & Smith 1975
Fagus sylvatica	Fagaceae	212	360			Cornelissen et al 2003
Faramea occidentalis	Rubiaceae	188	291			Bongers & Popma 1990
Faramea torquata	Rubiaceae	130	283			Roth 1984
Farsetia aegyptiaca	Brassicaceae	327	341			Fahmy et al 1997
Ferdidusa elliptica	Rubiaceae	205	280			Camargo & Marenco 2011
Ficus colubrinae	Moraceae	167	291			Bongers & Popma 1990
Ficus elastica	Moraceae	117	1131	284	18	Eckerson 1908
Ficus insipida	Moraceae	113	322			Bongers & Popma 1990
Ficus repens	Moraceae	282	280	20	9	Eckerson 1908
Ficus unknown	Moraceae	430	484			Roth 1984
Filipendula palmata	Rosaceae	178	319			Wang et al 2014
Filipendula x intermedia	Rosaceae	137	302			Wang et al 2014
Floydia praealta	Proteaceae	326	380			Brodribb et al 2013
Fragaria vesca	Rosaceae	262	162			Wang et al 2014
Frangula alnus	Rhamnaceae	266	487			Cornelissen et al 2003
Fraxinus americana	Oleaceae	172	306	227		Abrams & Kubiske 1990	Carpenter & Smith 1975
Fraxinus excelsior	Oleaceae	214	364			Cornelissen et al 2003
Fraxinus mandshurica	Oleaceae	390	391			Wang et al 2014
Fraxinus nigra	Oleaceae	210	270			Abrams & Kubiske 1990
Fuchsia speciosa	Onagraceae	121	858	284	14	Eckerson 1908
Galium aparine	Rubiaceae	80	664			Wang et al 2014
Garcinia intermedia	Clusiaceae	142	554			Bongers & Popma 1990
Garrya fadyenii	Garryaceae	190	350			Tanner and Kapos 1982
Geissospermum argenteum	Apocynaceae	478	86			Camargo & Marenco 2011
Genipa americana	Rubiaceae	355	478			Roth 1984
Geranium platyanthum	Geraniaceae	207	379			Wang et al 2014
Geranium wilfordii	Geraniaceae	136	740			Wang et al 2014
Gesneria alpina	Gesneriaceae	250	91			Tanner and Kapos 1982
Gevuina avellana	Proteaceae	129	328			Brodribb et al 2013
Ginkgo biloba	Ginkgoaceae	114				Corneanu et al 2004
Gleditsia triacanthos	Fabaceae	276	242	227		Carpenter & Smith 1975
Gomphocarpus sinaicus	Asclepiadaceae	98	423			Fahmy et al 1997
Goupia glabra	Celastraceae	240	461			Roth 1984
Grevillea hilliana	Proteaceae	246	375			Brodribb et al 2013
Guarea glabra	Meliaceae	485	108			Bongers & Popma 1990
Guarea grandifolia	Meliaceae	153	462			Bongers & Popma 1990
Guarea schomburgkii	Meliaceae	200	298			Roth 1984
Guarea swartzii	Meliaceae	194	55			Tanner and Kapos 1982
Gustavia augusta	Lecythidaceae	175	283			Roth 1984
Gymnocarpium jessoense	Woodsiaceae	48	862			Wang et al 2014
Gymnocladus dioicus	Fabaceae	80	178	38		Carpenter & Smith 1975
Gymnosphaera gigantea	Cyatheaceae	201	451			Zhang et al 2014
Haenianthus incrassatus	Oleaceae	466	120			Tanner and Kapos 1982
Hakonechloa macra	Poaceae	332	109	86		Taylor et al 2012
Halenia corniculata	Gentianaceae	221	326			Wang et al 2014
Hamamelis virginiana	Hamamelidaceae	167	229	133		Abrams & Kubiske 1990	Carpenter & Smith 1975
Hampea nutricia	Malvaceae	490	344			Bongers & Popma 1990
Hebe xfranciscana	Plantaginaceae	424	328			Cornelissen et al 2003
Hedera helix	Araliaceae	230	777	95	13	Cornelissen et al 2003	Eckerson 1908
Hedyosmum angustifolium	Chloranthaceae	90	1291	128	18	Feild et al 2011
Hedyosmum anisodorum	Chloranthaceae	118	1361	232	17	Feild et al 2011
Hedyosmum arborescens	Chloranthaceae	63	1447	313	18	Feild et al 2011
Hedyosmum bonplandianum	Chloranthaceae	72	1456	423	17	Feild et al 2011
Hedyosmum brenesii	Chloranthaceae	59	1237	346	18	Feild et al 2011
Hedyosmum cuatrecazanum	Chloranthaceae	111	1012	191	15	Feild et al 2011
Hedyosmum domingense	Chloranthaceae	114	1083	146	15	Feild et al 2011
Hedyosmum goudotianum	Chloranthaceae	66	1251	282	17	Feild et al 2011
Hedyosmum maximum	Chloranthaceae	65	1519	213	20	Feild et al 2011
Hedyosmum nutans	Chloranthaceae	97	1113	186	16	Feild et al 2011
Hedyosmum orientale	Chloranthaceae	61	1317	346	18	Feild et al 2011
Hedyosmum peruvianum	Chloranthaceae	144	906	163	15	Feild et al 2011
Hedyosmum racemosum	Chloranthaceae	144	1191	179	17	Feild et al 2011
Hedyosmum scabrum	Chloranthaceae	55	1594	348	20	Feild et al 2011
Hedyosmum translucidum	Chloranthaceae	63	1371	177	18	Feild et al 2011
Hedyosmum unknown	Chloranthaceae	56	1100	152	16	Feild et al 2011
Hedysarum vicioides	Fabaceae	267	307			Wang et al 2014
Helianthemum nummularium	Cistaceae	359	375			Cornelissen et al 2003
Helianthus annuus	Asteraceae	134	641	254	12	Eckerson 1908	Meidner and Mansfield 1968
Helicia australasica	Proteaceae	231	283			Brodribb et al 2013
Helicostylis tomentosa	Moraceae	140	401			Roth 1984
Heliocarpus appendiculatus	Malvaceae	299	317			Bongers & Popma 1990
Heliotropium arbainense	Boraginaceae	269	218			Fahmy et al 1997
Heliotropium peruvianum	Boraginaceae	149	280	64	9	Eckerson 1908
Heteropogon contortus	Poaceae	171	96	65		Taylor et al 2012
Hicksbeachia pilosa	Proteaceae	106	413			Brodribb et al 2013
Hieronyma latifolia	Euphorbiaceae	380	439			Roth 1984
Himatanthus articulatus	Apocynaceae	330	297			Roth 1984
Hippophae rhamnoides	Elaeagnaceae	253	319			Cornelissen et al 2003
Hirtella americana	Rosaceae	800	227			Roth 1984
Hirtella davisii	Rosaceae	230	246			Roth 1984
Hollandaea sayeriana	Proteaceae	189	386			Brodribb et al 2013
Homalium racemosum	Salicaceae	700	202			Roth 1984
Hordeum vulgare	Poaceae	52	841	91	11	Kawamitsu et al 1996	Meidner and Mansfield 1968
Hymenachne indica	Poaceae	102	354			Kawamitsu et al 1996
Hymenaea courbaril	Fabaceae	420	374			Roth 1984
Hymenolobium unknown	Fabaceae	1013	249			Roth 1984
Ilex aquifolium	Aquifoliaceae	239	656			Cornelissen et al 2003
Ilex cassine	Aquifoliaceae	250		159	10	Lammertsma et al 2011
Ilex macfadyenii	Aquifoliaceae	401	119			Tanner and Kapos 1982
Ilex obcordata	Aquifoliaceae	196	276			Tanner and Kapos 1982
Ilex opaca	Aquifoliaceae	289	344	95		Carpenter & Smith 1975
Illicium angustisepalum	Schisandraceae	91	2720	665	26	Feild et al 2011
Illicium anisatum	Schisandraceae	94	1730	131	22	Feild et al 2011
Illicium dunnianum	Schisandraceae	59	2130	423	24	Feild et al 2011
Illicium floridanum	Schisandraceae	62	1449	179	18	Feild et al 2011
Illicium henryi	Schisandraceae	75	1402	121	18	Feild et al 2011
Illicium lanceolatum	Schisandraceae	92	1022	99	16	Feild et al 2011
Illicium leiophyllum	Schisandraceae	50	1482	165	18	Feild et al 2011
Illicium majus	Schisandraceae	108	1021	206	16	Feild et al 2011
Illicium mexicanum	Schisandraceae	51	2055	324	21	Feild et al 2011
Illicium oligandrum	Schisandraceae	106	1891	211	22	Feild et al 2011
Illicium parviflorum	Schisandraceae	82	1256	241	17	Feild et al 2011
Illicium peninsulare	Schisandraceae	73	2524	287	26	Feild et al 2011
Illicium simonsii	Schisandraceae	129	1205	71	18	Feild et al 2011
Illicium unknown	Schisandraceae	63	1571	194	21	Feild et al 2011
Impatiens sultani	Balsaminaceae	208	368	64	9	Eckerson 1908
Imperata cylindrica	Poaceae	249	66			Kawamitsu et al 1996
Inga alba	Fabaceae	520	281			Roth 1984
Inga capitata	Fabaceae	647	270			Roth 1984
Inga rubiginosa	Fabaceae	378	357			Roth 1984
Inga scabriuscula	Fabaceae	1190	176			Roth 1984
Inga umbratica	Fabaceae	396	124			Camargo & Marenco 2011
Inga unknown	Fabaceae	402	299			Bongers & Popma 1990	Roth 1984
Iryanthera lancifolia	Myristicaceae	150	304			Roth 1984
Ischaemum afrum	Poaceae	317	103	46		Taylor et al 2012
Isodon excisus	Lamiaceae	263	194			Wang et al 2014
Isodon japonicus	Lamiaceae	265	139			Wang et al 2014
Isopogon fletcheri	Proteaceae	100	536			Brodribb et al 2013
Jacaranda copaia	Bignoniaceae	390	168			Camargo & Marenco 2011
Jacaranda obtusifolia	Bignoniaceae	500	309			Roth 1984
Juglans cinerea	Juglandaceae	112	198	64		Carpenter & Smith 1975
Juglans mandshurica	Juglandaceae	214	378			Wang et al 2014
Juglans nigra	Juglandaceae	268	124	38		Carpenter & Smith 1975
Juglans regia	Juglandaceae	210	413			Cornelissen et al 2003
Juniperus virginiana	Cupressaceae	215	751	189	11	H.J. de Boer unpublished b
Kadsura anamosmum	Schisandraceae	68	1871	194	22	Feild et al 2011
Kadsura coccinea	Schisandraceae	41	4241	809	32	Feild et al 2011
Kadsura heteroclita	Schisandraceae	64	1891	376	21	Feild et al 2011
Kadsura japonica	Schisandraceae	90	1898	254	20	Feild et al 2011
Kadsura longipedunculata	Schisandraceae	90	2420	320	24	Feild et al 2011
Kadsura oblongifolia	Schisandraceae	44	2720	333	26	Feild et al 2011
Kalmia latifolia	Ericaceae	175	317	64		Carpenter & Smith 1975
Kobresia humilis	Cyperaceae	255	475			Zhang et al 2012
Koeberlinia spinosa	Koeberliniaceae	82		28	15	Gibson 1983
Laburnum anagyroides	Fabaceae	142	374			Cornelissen et al 2003
Lacistema aggregatum	Malpighiales	135	283			Roth 1984
Lactuca sativa	Asteraceae	124	483			Wang et al 2014
Laetia procera	Salicaceae	600	227			Roth 1984
Lambertia inermis	Proteaceae	125	531			Brodribb et al 2013
Lamium barbatum	Lamiaceae	128	392			Wang et al 2014
Laplacea haematoxylon	Theaceae	105	168			Tanner and Kapos 1982
Larix decidua	Pinaceae	81	858	191	13	Cornelissen et al 2003	Meidner and Mansfield 1968	F. Wagner-Cremer unpublished a
Larix gmelinii	Pinaceae	75	1706	157		Vygodskaya et al 1997	Wang et al 2014
Larix kaempferi	Pinaceae	147	1464			Chiba and Watanabe 1952
Lasjia whelanii	Proteaceae	359	360			Brodribb et al 2013
Launaea spinosa	Asteraceae	127	338			Fahmy et al 1997
Lecointea amazonica	Fabaceae	150	363			Roth 1984
Lecythis davisii	Lecythidaceae	300	281			Roth 1984
Lecythis prancei	Lecythidaceae	281	75			Camargo & Marenco 2011
Lepidogrammitis rostrata	Polypodiaceae	18	1193			Zhang et al 2014
Lepidozamia hopei	Zamiaceae	31		667		Haworth et al 2011
Lepidozamia peroffskyana	Zamiaceae	33		498		Haworth et al 2011
Leptochilus decurens	Polypodiaceae	47	997			Zhang et al 2014
Leptochilus macrophyllus	Polypodiaceae	39	858			Zhang et al 2014
Leptochloa chinensis	Poaceae	346	64			Kawamitsu et al 1996
Leucadendron pubescens	Proteaceae	115	546			Brodribb et al 2013
Leucospermum cordifolium	Proteaceae	101	515			Brodribb et al 2013
Licania adolphoduckei	Chrysobalanaceae	458	56			Camargo & Marenco 2011
Licania alba	Rosaceae	800	281			Roth 1984
Licania densiflora	Rosaceae	605	168			Roth 1984
Licania hypoleuca	Rosaceae	1250	137			Roth 1984
Licania parvifructa	Rosaceae	900	100			Roth 1984
Licania rufescens	Rosaceae	680	137			Roth 1984
Licania unknown	Rosaceae	165	335			Roth 1984
Licaria chrysophylla	Lauraceae	314	55			Camargo & Marenco 2011
Licaria rodriguesii	Lauraceae	367	40			Camargo & Marenco 2011
Ligustrum vulgare	Oleaceae	252	489			Cornelissen et al 2003
Lilium distichum	Liliaceae	35	2011			Wang et al 2014
Liquidambar styraciflua	Altingiaceae	224	159	95		Carpenter & Smith 1975
Liriodendron tulipifera	Magnoliaceae	284	178	79		Carpenter & Smith 1975
Lomagramma matthewii	Dryopteridaceae	45	877			Zhang et al 2014
Lomatia tinctoria	Proteaceae	161	431			Brodribb et al 2013
Lonchocarpus guatemalensis	Fabaceae	328	372			Bongers & Popma 1990
Lonchocarpus sericeus	Fabaceae	345	293			Roth 1984
Lonchocarpus unknown	Fabaceae	560	198			Roth 1984
Lonicera caerulea	Caprifoliaceae	175	278			Wang et al 2014
Lonicera maackii	Caprifoliaceae	188	285			Wang et al 2014
Lonicera periclymenum	Dipsacales	181	496			Cornelissen et al 2003
Lonicera praeflorens	Caprifoliaceae	247	248			Wang et al 2014
Luia mexicana	Salicaceae	504	159			Bongers & Popma 1990
Lychnis cognata	Caryophyllaceae	61				Wang et al 2014
Lycium shawii	Solanaceae	47	399			Fahmy et al 1997
Lycopersicum esculentum	Solanaceae	71	507	104	11	Eckerson 1908
Lyonia jamaicensis	Ericaceae	450	120			Tanner and Kapos 1982
Lyonia lucida	Ericaceae	149		132		F. Wagner-Cremer unpublished b
Lyonia octandra	Ericaceae	384	218			Tanner and Kapos 1982
Maackia amurensis	Leguminosae	134	176			Wang et al 2014
Mabea piriri	Euphorbiaceae	630	359			Roth 1984
Mabea taquari	Euphorbiaceae	740	281			Roth 1984
Macaranga lamellata	Euphorbiaceae	89	259			Russo et al 2010
Macaranga umbrosa	Euphorbiaceae	105	282			Russo et al 2010
Macrozamia miquelii	Zamiaceae	63		321		Haworth et al 2011
Magnolia acuminata	Magnoliaceae	128	363	133		Carpenter & Smith 1975
Magnolia grandiflora	Magnoliaceae	255	785	177		Carpenter & Smith 1975
Magnolia kobus	Magnoliales	450	360			Corneanu et al 2004
Magnolia tripetala	Magnoliaceae	161	372	64		Carpenter & Smith 1975
Maianthemum japonicum	Asparagaceae	56	568			Wang et al 2014
Malus baccata	Rosaceae	185	372			Wang et al 2014
Malus pumila	Rosaceae	400		154		MacDaniels & Cowart 1944
Malus sylvestris	Rosaceae	174	348			Cornelissen et al 2003
Manilkara bidentata	Sapotaceae	270	362			Roth 1984
Manilkara unknown	Sapotaceae	305	462			Roth 1984
Matayba arborescens	Sapindaceae	541	124			Camargo & Marenco 2011
Matteuccia struthiopteris	Onocleaceae	58	930			Wang et al 2014
Maytenus jamaicensis	Celastraceae	302	137			Tanner and Kapos 1982
Mecranium purpurascens	Melastomataceae	559	46			Tanner and Kapos 1982
Medicago sativa	Fabaceae	179	340	95	9	Meidner and Mansfield, 1968
Meehania urticifolia	Lamiaceae	203	379			Wang et al 2014
Megahertzia amplexicaulis	Proteaceae	303	327			Brodribb et al 2013
Melaleuca styphelioides	Myrtaceae	483	266			Gindel 1969
Melia azedarach	Meliaceae	399	168			Gindel 1969
Meliosma herbertii	Sabiaceae	60	785			Roth 1984
Meriania leucantha	Melastomataceae	489	37			Tanner and Kapos 1982
Meriania purpurea	Melastomataceae	604	46			Tanner and Kapos 1982
Mesopteris tonkunensis	Thelypteridaceae	161	353			Zhang et al 2014
Metasequoia glyptostroboides	Cupressaceae	190	1102	153	14	P.J. Franks unpublished a
Miconia theaezans	Melastomataceae	684	63			Tanner and Kapos 1982
Microlepia platyphylla	Dennstaedtiaceae	15	1323			Zhang et al 2014
Microsorum fortunei	Polypodiaceae	37	1148			Zhang et al 2014
Microsorum punctatum	Polypodiaceae	19	1276			Zhang et al 2014
Minquartia guianensis	Olacaceae	519	55			Camargo & Marenco 2011
Miscanthus sinensis	Poaceae	228	109			Kawamitsu et al 1996
Moltkiopsis ciliata	Boraginaceae	100	338			Fahmy et al 1997
Mora excelsa	Fabaceae	265	503			Roth 1984
Morella cerifera	Myricaceae	614	165	72	8	Lammertsma et al 2011	Tanner and Kapos 1982
Mortoniodendron guatemalense	Malvaceae	597	67			Bongers & Popma 1990
Morus rubra	Moraceae	155	159	38		Carpenter & Smith 1975
Mouriri huberi	Melastomataceae	423	141			Roth 1984
Mouriri sideroxylon	Melastomataceae	590	105			Roth 1984
Muhlenbergia dubia	Poaceae	381	54	32		Taylor et al 2012
Musgravea heterophylla	Proteaceae	444	293			Brodribb et al 2013
Myoporum serratum	Scrophulariaceae	150	283			Gindel 1969
Myrceugenia chrysocarpa	Myrtaceae	445	85			F. Pérez unpublished
Myrceugenia colchaguensis	Myrtaceae	292	139			F. Pérez unpublished
Myrceugenia correifolia	Myrtaceae	439	55			F. Pérez unpublished
Myrceugenia exsucca	Myrtaceae	349	83			F. Pérez unpublished
Myrceugenia lanceolata	Myrtaceae	428	102			F. Pérez unpublished
Myrceugenia leptospermoides	Myrtaceae	182	103			F. Pérez unpublished
Myrceugenia obtusa	Myrtaceae	129	319			F. Pérez unpublished
Myrceugenia ovata	Myrtaceae	369	97			F. Pérez unpublished
Myrceugenia parvifolia	Myrtaceae	181	96			F. Pérez unpublished
Myrceugenia pinifolia	Myrtaceae	282	106			F. Pérez unpublished
Myrceugenia planipes	Myrtaceae	215	184			F. Pérez unpublished
Myrceugenia rufa	Myrtaceae	409	83			F. Pérez unpublished
Myrcia amazonica	Myrtaceae	400	178			Roth 1984
Myrcia magnoliifolia	Myrtaceae	406	220			Camargo & Marenco 2011
Myriocarpa longipes	Urticaceae	285	401			Bongers & Popma 1990
Myrsine coriacea	Primulaceae	140	192			Tanner and Kapos 1982
Nectandra grandis	Lauraceae	330	401			Roth 1984
Nectandra patens	Lauraceae	435	44			Tanner and Kapos 1982
Neea altissima	Nyctaginaceae	110	330			Camargo & Marenco 2011
Neea oppositifolia	Nyctaginaceae	150	278			Camargo & Marenco 2011
Neorites kevediana	Proteaceae	196	322			Brodribb et al 2013
Nicotiana tabacum	Solanaceae	120	609	154	12	Meidner and Mansfield, 1968
Nuphar advena	Nymphaeaceae	732	316	20	9	Feild et al 2011
Nuphar polysepala	Nymphaeaceae	539	301	9	9	Feild et al 2011
Nymphaea candida	Nymphaeaceae	484	301	22	9	Feild et al 2011
Nymphaea gigantea	Nymphaeaceae	379	150	13	7	Feild et al 2011
Nymphaea odorata	Nymphaeaceae	677	215	7	8	Feild et al 2011
Ochradenus baccatus	Resedaceae	180	520			Fahmy et al 1997
Ocotea duotincta	Lauraceae	315	338			Roth 1984
Ocotea martiana	Lauraceae	275	431			Roth 1984
Ocotea nicaraguensis	Lauraceae	290	398			Roth 1984
Ocotea schomburgkiana	Lauraceae	440	338			Roth 1984
Omphalea oleifera	Euphorbiaceae	128	462			Bongers & Popma 1990
Onoclea sensibilis	Onocleaceae	93	976			Wang et al 2014
Opisthiolepis heterophylla	Proteaceae	250	231			Brodribb et al 2013
Oplismenus hirtellus	Poaceae	118	123	142		Taylor et al 2012
Orites diversifolia	Proteaceae	305	389			Brodribb et al 2013
Orites milliganii	Proteaceae	79	795			Brodribb et al 2013
Orthion oblanceolatum	Violaceae	430	372			Bongers & Popma 1990
Oryza sativa	Poaceae	465	64			Kawamitsu et al 1996
Osmunda regalis	Osmundaceae	74	1561	235	18	Lammertsma et al 2011	Meidner and Mansfield 1968
Osmundastrum cinnamomeum	Osmundaceae	89	1475			Wang et al 2014
Ostericum grosseserratum	Apiaceae	92	379			Wang et al 2014
Ostrya virginiana	Betulaceae	130	125			Abrams & Kubiske 1990
Ouratea discophora	Ochnaceae	286	221			Camargo & Marenco 2011
Ouratea sagotii	Ochnaceae	365	401			Roth 1984
Oxalis bowiei	Oxalidaceae	77	462	95	11	Eckerson 1908
Oxalis corniculata	Oxalidaceae	172	342			Wang et al 2014
Oxydendrum arboreum	Ericaceae	305	198	38		Carpenter & Smith 1975
Padus avium	Rosaceae	479	142			Wang et al 2014
Padus maackii	Rosaceae	138	377			Wang et al 2014
Palaquium cryptocariifolium	Sapotaceae	91	215			Russo et al 2010
Palaquium dasyphyllum	Sapotaceae	86	317			Russo et al 2010
Panicum antidotale	Poaceae	123	108			Kawamitsu et al 1996
Panicum bisulcatum	Poaceae	206	112	30		Kawamitsu et al 1996	Taylor et al 2012
Panicum coloratum	Poaceae	119	124			Kawamitsu et al 1996
Panicum dichotomiflorum	Poaceae	99	120			Kawamitsu et al 1996
Panicum miliaceum	Poaceae	129	92	81		Taylor et al 2012
Panicum virgatum	Poaceae	142	111	50		Taylor et al 2012
Papaver radicatum var pseudoradicatum	Papaveraceae	77	513			Wang et al 2014
Paphiopedilum aureum	Orchidaceae	30	3689		31	Rutter and Wilmer 1979
Paphiopedilum harrisonianum	Orchidaceae	20	3881		31	Rutter and Wilmer 1979
Paphiopedilum insigne	Orchidaceae	46	2263		25	Rutter and Wilmer 1979
Paphiopedilum venustum	Orchidaceae	26	2789		27	Rutter and Wilmer 1979
Parasenecio hastatus	Asteraceae	88	567			Wang et al 2014
Parasenecio komarovianus	Asteraceae	66	584			Wang et al 2014
Parinari excelsa	Rosaceae	1340	137			Roth 1984
Parinari rodolphii	Rosaceae	850	299			Roth 1984
Parkia oppositifolia	Fabaceae	220	311			Roth 1984
Parkia pendula	Fabaceae	130	281			Roth 1984
Paspalum delicatum	Poaceae	71	122			Kawamitsu et al 1996
Paspalum distichum	Poaceae	130	116			Kawamitsu et al 1996
Pausandra flagellorhachis	Euphorbiaceae	110	361			Roth 1984
Paypayrola longifolia	Violaceae	160	252			Roth 1984
Pelargonium domesticum	Geraniaceae	39	1192	434	16	Eckerson 1908
Pelargonium peltatum	Geraniaceae	20	1090	346	15	Eckerson 1908
Pelargonium zonale	Geraniaceae	87	1051	330	16	Eckerson 1908	Meidner and Mansfield 1968
Peltogyne porphyrocardia	Fabaceae	393	316			Roth 1984
Peltogyne pubescens	Fabaceae	530	462			Roth 1984
Peltogyne unknown	Fabaceae	465	361			Roth 1984
Pennisetum alopecuroides	Poaceae	137	97			Kawamitsu et al 1996
Pennisetum clandestinum	Poaceae	92	129	43		Taylor et al 2012
Pentaclethra macroloba	Fabaceae	320	244			Roth 1984
Pera schomburgkiana	Euphorbiaceae	140	361			Roth 1984
Perotis patens	Poaceae	308	45	35		Taylor et al 2012
Persoonia lanceolata	Proteaceae	25	1996			Brodribb et al 2013
Phalaris arundinacea	Poaceae	173	101			Kawamitsu et al 1996
Phaseolus vulgaris	Fabaceae	161	244	44	7	Eckerson 1908
Phellodendron amurense	Rutaceae	110	546			Wang et al 2014
Philadelphus schrenkii	Hydrangeaceae	96	283			Wang et al 2014
Phillyrea media	Oleaceae	493	209			Gindel 1969
Phlebodium areolatum	Polypodiaceae	71	1447	122	19	Hietz and Briones 1998
Phragmites australis	Poaceae	516	48	30		Taylor et al 2012
Picea jezoensis	Pinaceae	121	984			Wang et al 2014
Picea koraiensis	Pinaceae	105	1017			Wang et al 2014
Picea pungens	Pinaceae	39	1732	57	22	Meidner and Mansfield, 1968
Picea sitchensis	Pinaceae	126				Cornelissen et al 2003
Picramnia macrostachya	Simaroubaceae	680	188			Roth 1984
Pimpinella brachycarpa	Apiaceae	128	386			Wang et al 2014
Pinus edulis	Pinaceae	90	250		7	Mitton et al 1998
Pinus elliottii	Pinaceae	211	553	319	12	Lammertsma et al 2011	H.J. de Boer unpublished b
Pinus flexilis	Pinaceae	254	334	65	8	H.J. de Boer unpublished b
Pinus koraiensis	Pinaceae	129	1323			Wang et al 2014
Pinus palustris	Pinaceae	67	3402			Anoruo & Blake 2008
Pinus roxburghii	Pinaceae	45	959			Tiwari et al 2013
Pinus sylvestris	Pinaceae	174	446	89	11	Cornelissen et al 2003	Meidner and Mansfield 1968	F. Wagner-Cremer unpublished a	H.J. de Boer unpublished b
Pinus taeda	Pinaceae	189		251	11	Lammertsma et al 2011
Piper amalago	Piperaceae	134	401			Bongers & Popma 1990
Piper arboreum	Piperaceae	171	125			Tanner and Kapos 1982
Piper auritum	Piperaceae	1445	27			Bongers & Popma 1990
Piper hispidum	Piperaceae	177	385			Bongers & Popma 1990
Piptadenia psilostachya	Fabaceae	410	317			Roth 1984
Piranhea longepedunculata	Euphorbiaceae	550	227			Roth 1984
Pistacia atlantica	Anacardiaceae	267	317			Gindel 1969
Pithecellobium basijugum	Fabaceae	170				Roth 1984
Pithecellobium claviflorum	Fabaceae	310	249			Roth 1984
Pithecellobium jupunba	Fabaceae	530	431			Roth 1984
Pittosporum tobira	Pittosporaceae	392	231			Gindel 1969
Pittosporum undulatum	Pittosporaceae	381	164			Gindel 1969	Tanner and Kapos 1982
Placospermum coriaceum	Proteaceae	43	1235			Brodribb et al 2013
Plagiorhegma dubium	Berberidaceae	73	400			Wang et al 2014
Platanus occidentalis	Platanaceae	307	372	95		Carpenter & Smith 1975
Pleopeltis mexicana	Polypodiaceae	75	1720	88	22	Hietz and Briones 1998
Pleuranthodendron lindenii	Salicaceae	390	124			Bongers & Popma 1990
Poa alpina	Poaceae	154	139			Wang et al 2014
Podocarpus lambertii	Podocarpaceae	158	684			Locosselli and Ceccantini 2012
Podocarpus totara	Podocarpaceae	129	906	35	15	P.J. Franks unpublished
Podocarpus urbanii	Podocarpaceae	138	399			Tanner and Kapos 1982
Pogonophora sagotii	Euphorbiaceae	400	281			Roth 1984
Polemonium caeruleum	Polemoniaceae	104	356			Wang et al 2014
Polyalthia clavigera	Annonaceae	324	154			Russo et al 2010
Polyalthia rumphii	Annonaceae	164	171			Russo et al 2010
Polyalthia sarawakensis	Annonaceae	96	331			Russo et al 2010
Polygonatum odoratum	Asparagaceae	54	1283			Wang et al 2014
Polypodium plebeium	Polypodiaceae	125	1196	65	18	Hietz and Briones 1998
Polypodium puberulum	Polypodiaceae	47	1868	156	21	Hietz and Briones 1998
Populus alba	Salicaceae	264	208			Pallardy & Kozlowski 1979
Populus betulifolia	Salicaceae	88	298			Pallardy & Kozlowski 1979
Populus candicans X berolinensis	Salicaceae	86	446			Pallardy & Kozlowski 1979
Populus cathayana	Salicaceae	218	397			Wang et al 2014
Populus davidiana	Salicaceae	233	387			Wang et al 2014
Populus deltoides	Salicaceae	101	335			Abrams & Kubiske 1990	Pallardy & Kozlowski 1979
Populus euramericana	Salicaceae	97	372			Pallardy & Kozlowski 1979
Populus gileadensis	Salicaceae	119	636	962		Carpenter & Smith 1975
Populus grandidentata	Salicaceae	275	129			Abrams & Kubiske 1990
Populus koreana	Salicaceae	248	331			Wang et al 2014
Populus nigra charkowiensis Schroed X deltoides Bartr	Salicaceae	102	480			Pallardy & Kozlowski 1979
Populus nigra X laurifolia	Salicaceae	108	295			Pallardy & Kozlowski 1979
Populus tremuloides	Salicaceae	163	317			Abrams & Kubiske 1990
Populus tristis X balsamifera	Salicaceae	85	422			Pallardy & Kozlowski 1979
Populus unkown	Salicaceae	74	451			Pallardy & Kozlowski 1979
Poulsenia armata	Moraceae	382	344			Bongers & Popma 1990
Pouteria aff anibaefolia	Sapotaceae	120	431			Roth 1984
Pouteria anibaefolia	Sapotaceae	160	291			Roth 1984
Pouteria durlandii	Sapotaceae	130	344			Bongers & Popma 1990
Pouteria egregia	Sapotaceae	280	330			Roth 1984
Pouteria guianensis	Sapotaceae	540	62			Camargo & Marenco 2011
Pouteria jariensis	Sapotaceae	285	124			Camargo & Marenco 2011
Pouteria reticulata	Sapotaceae	278	220			Camargo & Marenco 2011
Pouteria retinervis	Sapotaceae	212	168			Camargo & Marenco 2011
Pouteria trilocularis	Sapotaceae	100	302			Roth 1984
Pouteria unknown	Sapotaceae	146	248			Bongers & Popma 1990	Roth 1984
Pouteria venosa	Sapotaceae	100	311			Roth 1984
Prestonia muelleri	Proteaceae	27	1440			Brodribb et al 2013
Prethes tatarinowii	Compositae	80	379			Wang et al 2014
Primula obconica	Primulaceae	47	1041	227	17	Eckerson 1908
Primula sinensis	Primulaceae	31	2132	707	23	Eckerson 1908
Prinsepia sinensis	Rosaceae	89	486			Wang et al 2014
Pronephrium gymnopteridifrons	Thelypteridaceae	180	330			Zhang et al 2014
Pronephrium nudatum	Thelypteridaceae	141	380			Zhang et al 2014
Protea cynaroides	Proteaceae	18	1606			Brodribb et al 2013
Protea nitida	Proteaceae	133	475			Brodribb et al 2013
Protea repens	Proteaceae	58	1169			Brodribb et al 2013
Protium crassipetalum	Burseraceae	581	17			Camargo & Marenco 2011
Protium decandrum	Burseraceae	652	200			Camargo & Marenco 2011	Roth 1984
Protium klugii	Burseraceae	589	55			Camargo & Marenco 2011
Protium neglectum	Burseraceae	735	186			Roth 1984
Protium unknown	Burseraceae	640	302			Roth 1984
Prumnopitys ladei	Podocarpaceae	142	622	19	13	P.J. Franks unpublished a
Prunus amygdalus	Rosaceae	344	478			Gindel 1969
Prunus laurocerasus	Rosaceae	139	720			Cornelissen et al 2003
Prunus lusitanica	Rosaceae	192	474			Cornelissen et al 2003
Prunus serotina	Rosaceae	228	279	104		Abrams & Kubiske 1990	Carpenter & Smith 1975
Prunus sphaerocarpa	Rosaceae	230	302			Roth 1984
Prunus spinosa	Rosaceae	345	323			Cornelissen et al 2003
Prunus virginiana	Rosaceae	353	65			Abrams & Kubiske 1990
Pseudolmedia oxyphyllaria	Moraceae	126	45			Bongers & Popma 1990
Psychotria faxlucens	Rubiaceae	142	291			Bongers & Popma 1990
Psychotria flava	Rubiaceae	184	322			Bongers & Popma 1990
Psychotria simiarum	Rubiaceae	115	462			Bongers & Popma 1990
Psychotria sloanei	Rubiaceae	63	261			Tanner and Kapos 1982
Pteridium aquilinum	Dennstaedtiaceae	99	1024	173	14	Meidner and Mansfield, 1968	Wang et al 2014
Pteridrys cnemidaria	Tectariaceae	87	683			Zhang et al 2014
Pteris esquirolii Christ	Pteridaceae	72	695			Zhang et al 2014
Pterocarpus rohrii	Fabaceae	253	357			Bongers & Popma 1990	Roth 1984
Pterocarpus unknown	Fabaceae	320	249			Roth 1984
Pterocarya stenoptera	Juglandaceae	175	384			Wang et al 2014
Pyrola asarifolia	Ericaceae	255	475			Wang et al 2014
Pyrrosia drakeana	Polypodiaceae	41	806			Zhang et al 2014
Pyrrosia petiolosa	Polypodiaceae	226	503			Wang et al 2014
Pyrus malus	Rosaceae	489	291			Gindel 1969
Qualea acuminata	Vochysiaceae	865	168			Camargo & Marenco 2011
Qualea dinizii	Vochysiaceae	275	311			Roth 1984
Quararibea guatemalteca	Malvaceae	459	401			Bongers & Popma 1990
Quercus alba	Fagaceae	522	157	50		Abrams & Kubiske 1990	Carpenter & Smith 1975
Quercus cerris	Fagaceae	524	317			Cornelissen et al 2003
Quercus coccinea	Fagaceae	760	159	20		Carpenter & Smith 1975
Quercus ellipsoidalis	Fagaceae	471	112			Abrams & Kubiske 1990
Quercus ilex	Fagaceae	573	309	32		Cornelissen et al 2003	F. Wagner-Cremer unpublished a
Quercus laurifolia	Fagaceae	1266		47	7	Lammertsma et al 2011
Quercus macrocarpa	Fagaceae	622	201			Abrams & Kubiske 1990	Abrams 1987
Quercus mongolica	Fagaceae	602	245			Wang et al 2014
Quercus muehlenbergii	Fagaceae	986	236			Abrams, 1987
Quercus nigra	Fagaceae	626		174	7	Lammertsma et al 2011
Quercus palustris	Fagaceae	725	132	44		Carpenter & Smith 1975
Quercus petraea	Fagaceae	334	427		9	Bruschi et al 2000	Cornelissen et al 2003
Quercus phellos	Fagaceae	756	124	50		Carpenter & Smith 1975
Quercus prinus	Fagaceae	460	178	71		Carpenter & Smith 1975
Quercus pubescens	Fagaceae	481	215		7	Bruschi et al 2000
Quercus robur	Fagaceae	386	410	157	10	Batos et al 2010	Cornelissen et al 2003	Meidner and Mansfield 1968	Sha Valli Khan et al 1999	F. Wagner-Cremer unpublished a
Quercus rubra	Fagaceae	548	250	44		Abrams & Kubiske 1990	Carpenter & Smith 1975	Cornelissen et al 2003
Quercus stellata	Fagaceae	424	322	154		Carpenter & Smith 1975
Quercus suber	Fagaceae	553	271	70	8	Nobrega & Pereira 1992
Quercus velutina	Fagaceae	485	90			Abrams & Kubiske 1990
Quiina guianensis	Ochnaceae	420	266			Roth 1984
Rhamnus cathartica	Rhamnaceae	316	314			Cornelissen et al 2003
Rhamnus parvifolia	Rhamnaceae	247	331			Wang et al 2014
Rheedia spruceana	Clusiaceae	100	709			Roth 1984
Rheedia unknown	Clusiaceae	205	358			Roth 1984
Rhodiola angusta	Crassulaceae	70	693			Wang et al 2014
Rhododendron aureum	Ericaceae	331	394			Wang et al 2014
Rhododendron ponticum	Ericaceae	342	452			Cornelissen et al 2003
Rhus copallina	Anacardiaceae	731	20	7		Carpenter & Smith 1975
Ribes burejense	Grossulariaceae	112	322			Wang et al 2014
Ribes komarovii	Grossulariaceae	104	158			Wang et al 2014
Ribes komarovii	Grossulariaceae	134	362			Wang et al 2014
Ribes mandshuricum	Grossulariaceae	105	307			Wang et al 2014
Ribes nigrum	Grossulariaceae	195	428			Cornelissen et al 2003
Ribes triste	Grossulariaceae	118	416			Wang et al 2014
Ribes uva-crispa	Grossulariaceae	98	517			Cornelissen et al 2003
Ricinus communis	Euphorbiaceae	173	513	143	10	Eckerson 1908	Meidner and Mansfield 1968
Rinorea bengalensis	Violaceae	58	351			Russo et al 2010
Rinorea lanceolata	Violaceae	96	422			Russo et al 2010
Rinorea paniculata	Violaceae	175	278			Camargo & Marenco 2011
Rinorea riana	Violaceae	120	430			Roth 1984
Robinia pseudoacacia	Fabaceae	101	58	28		Abrams & Kubiske 1990	Carpenter & Smith 1975
Robinsonella mirandae	Malvaceae	589	27			Bongers & Popma 1990
Roldana cordovensis	Asteraceae	106	1106	415	16	Eckerson 1908
Rollinia multiflora	Annonaceae	265	290			Roth 1984
Rosa arvensis	Rosaceae	157	416			Cornelissen et al 2003
Roupala pseudocordata	Proteaceae	131	437			Brodribb et al 2013
Rubus fruticosus	Rosaceae	380	488			Cornelissen et al 2003
Saccharum officinarum	Poaceae	155	152			Kawamitsu et al 1996
Saccharum unknown	Poaceae	136	203			Kawamitsu et al 1996
Sacciolepis africana	Poaceae	247	99	33		Taylor et al 2012
Sacoglottis cydonioides	Humiriaceae	520	304			Roth 1984
Salix caprea	Salicaceae	436	200			Cornelissen et al 2003
Salix nigra	Salicaceae	432	178	79		Carpenter & Smith 1975
Salvia involucrata	Lamiaceae	263	251	64	8	Eckerson 1908
Sambucus nigra	Adoxaceae	88	918			Cornelissen et al 2003
Sandwithia guyanensis	Euphorbiaceae	168	401			Roth 1984
Sanicula rubriflora	Apiaceae	140	247			Wang et al 2014
Sapium unknown	Euphorbiaceae	275	514			Roth 1984
Saposhnikovia divaricata	Apiaceae	263	404			Wang et al 2014
Sapranthus microcarpus	Annonaceae	177	291			Bongers & Popma 1990
Sarcandra glabra	Chloranthaceae	48	1559	82	21	Feild et al 2011
Sassafras albidum	Lauraceae	306	178	113		Carpenter & Smith 1975
Saussurea alpina	Asteraceae	299	424			Wang et al 2014
Saussurea neoserrata	Asteraceae	56	598			Wang et al 2014
Saussurea tenerifolia	Asteraceae	64	474			Wang et al 2014
Saxifraga stolonifera	Saxifragaceae	96	734			Wang et al 2014
Schinus molle	Anacardiaceae	167	337			Gindel 1969
Schisandra arisanensis	Schisandraceae	52	2132	373	21	Feild et al 2011
Schisandra chinensis	Schisandraceae	88	1558	412	19	Feild et al 2011
Schisandra henryi	Schisandraceae	75	2359	491	21	Feild et al 2011
Schisandra propinqua subsp intermedia	Schisandraceae	27	2408	471	24	Feild et al 2011
Schisandra propinqua subsp sinensis	Schisandraceae	90	1998	314	21	Feild et al 2011
Schisandra propinqua var propinqua	Schisandraceae	58	2324	560	23	Feild et al 2011
Schisandra unknown	Schisandraceae	56	2403	406	24	Feild et al 2011
Sclerolobium paniculatum	Fabaceae	450	401			Roth 1984
Sclerolobium unknown	Fabaceae	340	338			Roth 1984
Scleronema micranthum	Malvaceae	526	124			Camargo & Marenco 2011
Sedum spectabile	Crassulaceae	32	804	330	16	Meidner and Mansfield, 1968
Senecio mikanioides	Asteraceae	114	565	79	12	Eckerson 1908
Sequoia sempervirens	Cupressaceae	130	381	135	7	Toral et al 2010	H.J. de Boer unpublished a
Seriphidiom herba-alba	Asteraceae	234	377			Fahmy et al 1997
Setaria verticillata	Poaceae	95	258	214		Taylor et al 2012
Shorea inappendiculata	Dipterocarpaceae	264	148			Russo et al 2010
Shorea laxa	Dipterocarpaceae	177	151			Russo et al 2010
Shorea patoiensis	Dipterocarpaceae	387	111			Russo et al 2010
Silene jenisseensis	Caryophyllaceae	134				Wang et al 2014
Simaba multiflora	Simaroubaceae	200	402			Roth 1984
Simarouba amara	Simaroubaceae	130	288			Roth 1984
Sloanea grandiflora	Elaeocarpaceae	780	249			Roth 1984
Sloanea guianensis	Elaeocarpaceae	1050	168			Roth 1984
Solanum dulcamara	Solanaceae	261	294			Cornelissen et al 2003
Solanum punctulatum	Solanaceae	632	100			Tanner and Kapos 1982
Solanum salviaefolium	Solanaceae	435	333			Roth 1984
Solidago pacifica	Asteraceae	142	303			Wang et al 2014
Solidago virgaurea	Asteraceae	96	351			Wang et al 2014
Sorbaria sorbifolia	Rosaceae	170	307			Wang et al 2014
Sorbus americana	Rosaceae	204	411			Holland & Richardson 2009
Sorbus aucuparia	Rosaceae	128	407			Cornelissen et al 2003
Sorbus pohuashanensis	Rosaceae	118	395			Wang et al 2014
Sorghastrum nutans	Poaceae	179	114	37		Taylor et al 2012
Sorghum bicolor	Poaceae	104	157			Kawamitsu et al 1996
Sorghum sudanense	Poaceae	106	97			Kawamitsu et al 1996
Sphalmium racemosum	Proteaceae	45	1116			Brodribb et al 2013
Spiraea chamaedryfolia	Rosaceae	271	131			Wang et al 2014
Spiraea pubescens	Rosaceae	330	88			Wang et al 2014
Spondias radlkoferi	Anacardiaceae	473	67			Bongers & Popma 1990
Sporobolus elongatus	Poaceae	114	108			Kawamitsu et al 1996
Stemmadenia donnell-smithii	Apocynaceae	1313	55			Bongers & Popma 1990
Stenocarpus sinuatus	Proteaceae	196	308			Brodribb et al 2013
Stenotaphrum secundatum	Poaceae	51	130			Kawamitsu et al 1996
Sterculia pruriens	Malvaceae	643	244			Roth 1984
Swartzia ingifolia	Fabaceae	544	124			Camargo & Marenco 2011
Symphonia globulifera	Clusiaceae	130	374			Roth 1984
Synaphea petiolaris	Proteaceae	48	662			Brodribb et al 2013
Synaphea spinulosa	Proteaceae	70	665			Brodribb et al 2013
Synurus deltoides	Asteraceae	77	518			Wang et al 2014
Syzygium grande	Myrtaceae	329	170			Russo et al 2010
Syzygium kingii	Myrtaceae	380	140			Russo et al 2010
Tabebuia serratifolia	Bignoniaceae	360	338			Roth 1984
Tabebuia stenocalyx	Bignoniaceae	230	309			Roth 1984
Tabebuia unknown	Bignoniaceae	330	420			Roth 1984
Tachigali paniculata	Fabaceae	160	283			Roth 1984
Talisia reticulata	Sapindaceae	380	173			Roth 1984
Tapirira guianensis	Anacardiaceae	670	198			Roth 1984
Tapura guianensis	Dichapetalaceae	115	442			Roth 1984
Taxodium ascendens	Cupressaceae	192	779		12	Qing-Wen et al 2005
Taxodium distichum	Cupressaceae	227	679	101	11	Lammertsma et al 2011	Qing-Wen et al 2005	H.J. de Boer unpublished a
Taxodium mucronatum	Cupressaceae	147	979		14	Qing-Wen et al 2005
Taxus baccata	Taxaceae	83	645			Corneanu et al 2004	Cornelissen et al 2003
Tectaria fauriei	Tectariaceae	33	1254			Zhang et al 2014
Tectaria simonsii	Tectariaceae	59	942			Zhang et al 2014
Telopea truncata	Proteaceae	129	425			Brodribb et al 2013
Terminalia amazonia	Combretaceae	300	337			Roth 1984
Terminalia guyanensis	Combretaceae	480	249			Roth 1984
Tetragastris panamensis	Burseraceae	653	323			Roth 1984
Tetragastris unknown	Burseraceae	460	431			Roth 1984
Teucrium pilosum	Lamiaceae	67	276			Fahmy et al 1997
Thalictrum alpinum	Ranunculaceae	305	370			Zhang et al 2012
Thymus polytrichus	Lamiaceae	310	286			Cornelissen et al 2003
Tilia americana	Malvaceae	232	208	254		Abrams & Kubiske 1990	Carpenter & Smith 1975
Tilia amurensis	Malvaceae	163	314			Wang et al 2014
Tilia europaea	Malvaceae	370	353	79	9	Meidner and Mansfield, 1968
Tilia mandshurica	Malvaceae	118	386			Wang et al 2014
Torrubia cuspidata	Nyctaginaceae	260	396			Roth 1984
Torrubia unknown	Nyctaginaceae	145	431			Roth 1984
Toulicia guianensis	Sapindaceae	325	214			Roth 1984
Touroulia guianensis	Ochnaceae	210	357			Roth 1984
Tovomita brevistaminea	Clusiaceae	96	419			Roth 1984
Tradescantia virginiana	Commelinaceae	15	2152	2003	20	Meidner and Mansfield, 1968
Tradescantia zebrina	Commelinaceae	14	1425	755	16	Eckerson 1908
Trema micrantha	Ulmaceae	496	141			Bongers & Popma 1990
Trichilia martiana	Meliaceae	153	198			Bongers & Popma 1990
Trichilia propinqua	Meliaceae	190	312			Roth 1984
Trichilia schomburgkii	Meliaceae	190	357			Roth 1984
Trichilia smithii	Meliaceae	158	287			Roth 1984
Trichospermum mexicanum	Malvaceae	299	159			Bongers & Popma 1990
Trillium kamtschaticum	Melanthiaceae	25	1797			Wang et al 2014
Trimenia macurura	Trimeniaceae	126	744	108	13	Feild et al 2011
Trimenia marquesensis	Trimeniaceae	156	1013	181	15	Feild et al 2011
Trimenia moorei	Trimeniaceae	130	879	109	14	Feild et al 2011
Trimenia neocaledonica	Trimeniaceae	65	1998	419	21	Feild et al 2011
Trimenia nukuhivensis	Trimeniaceae	161	964	209	14	Feild et al 2011
Trimenia papuana	Trimeniaceae	131	781	178	13	Feild et al 2011
Trimenia weinmanniifolia	Trimeniaceae	203	790	112	13	Feild et al 2011
Triplaris surinamensis	Polygonaceae	600	178			Roth 1984
Triticum sativum	Poaceae	24	2304	478	18	Eckerson 1908
Triticum vulgare	Poaceae	45	1263	246	15	Meidner and Mansfield, 1968
Triunia montana	Proteaceae	137	357			Brodribb et al 2013
Trollius japonicus	Ranunculaceae	74	888			Wang et al 2014
Tropaeolum majus	Tropaeolaceae	130	360	113	9	Eckerson 1908
Trophis mexicana	Moraceae	603	67			Bongers & Popma 1990
Tsuga heterophylla	Pinaceae	189		239		Richardson et al 2001
Tulipa unknown	Liliaceae	44	1759	491	18	Eckerson 1908
Turpinia occidentalis	Staphyleaceae	371	90			Bongers & Popma 1990	Tanner and Kapos 1982
Ulex europaeus	Fabaceae	379	411			Cornelissen et al 2003
Ulex gallii	Fabaceae	358	438			Cornelissen et al 2003
Ulmus americana	Ulmaceae	230	178	113		Carpenter & Smith 1975
Ulmus davidiana var japonica	Ulmaceae	444	394			Wang et al 2014
Ulmus glabra	Ulmaceae	343	411			Cornelissen et al 2003
Ulmus rubra	Ulmaceae	299	227			Abrams & Kubiske 1990
Unonopsis glaucopetala	Annonaceae	440	249			Roth 1984
Urera caracasana	Urticaceae	306	14			Bongers & Popma 1990
Urera elata	Urticaceae	473	317			Bongers & Popma 1990
Urtica angustifolia	Urticaceae	144	182			Wang et al 2014
Vaccinium meridionale	Ericaceae	372	165			Tanner and Kapos 1982
Vaccinium myrtillus	Ericaceae	221	327			Cornelissen et al 2003
Vaccinium uliginosum	Ericaceae	220	373			Wang et al 2014
Vaccinium vitis-idaea	Ericaceae	290	287			Cornelissen et al 2003
Vatairea lundellii	Fabaceae	217	178			Bongers & Popma 1990
Vetivera unknown	Poaceae	113	112			Kawamitsu et al 1996
Viburnum alpinum	Dipsacales	133	338			Tanner and Kapos 1982
Viburnum burejaeticum	Adoxaceae	72	496			Wang et al 2014
Viburnum opulus	Adoxaceae	139	527			Cornelissen et al 2003
Viburnum tinus	Adoxaceae	276	516			Cornelissen et al 2003
Vicia faba	Fabaceae	60	938	443	13	Eckerson 1908	Meidner and Mansfield 1968
Vicia faba var equina	Fabaceae	41	901	269	14	Eckerson 1908
Victoria cruziana	Nymphaeaceae	303	407	22	12	Feild et al 2011
Virola sebifera	Myristicaceae	300	383			Roth 1984
Virola surinamensis	Myristicaceae	600	386			Roth 1984
Vismia guianensis	Clusiaceae	400	249			Roth 1984
Vismia macrophylla	Clusiaceae	625	298			Roth 1984
Vismia unknown	Clusiaceae	550	348			Roth 1984
Vitex stahelii	Verbenaceae	270	292			Roth 1984
Vochysia guatemalensis	Vochysiaceae	628	291			Bongers & Popma 1990
Vochysia lehmannii	Vochysiaceae	650	281			Roth 1984
Wollemia nobilis	Araucariaceae	80	1266	68	18	P.J. Franks unpublished a
Xanthium pennsylvanicum	Asteraceae	175	766	227	12	Meidner and Mansfield, 1968
Xylomelum pyriforme	Proteaceae	227	359			Brodribb et al 2013
Xylosma nitida	Salicaceae	485	137			Tanner and Kapos 1982
Zamia floridana	Zamiaceae	73		182		Haworth et al 2011
Zanthoxylum kellermanii	Rutaceae	208	431			Bongers & Popma 1990
Zea mays	Poaceae	86	1018	86	14	Eckerson 1908	Kawamitsu et al 1996	Meidner and Mansfield 1968
Zilla spinosa	Brassicaceae	354	237			Fahmy et al 1997
Zinowiewia australis	Celastraceae	370	276			Roth 1984
Zizania latifolia	Poaceae	559	35			Kawamitsu et al 1996
Zoysia japonica	Poaceae	155	77			Kawamitsu et al 1996
Zoysia tenuifolia	Poaceae	301	54			Kawamitsu et al 1996
References
Abrams MD. 1987. Leaf structural and photosynthetic pigment characteristics of three gallery-forest hardwood species in northeast Kansas. Forest Ecology and Management 22: 261–266.
Abrams MD, Kubiske ME. 1990. Leaf structural characteristics of 31 hardwood and conifer tree species in central Wisconsin: Influence of light regime and shade-tolerance rank. Forest Ecology and Management 31: 245–253.
Anoruo AO, Blake JI. 1997. Variation in Guard Cell Size, Interstomatal Spacing and Stomatal Frequency in Longleaf Pine Along Latitudinal and Longitudinal Gradients. Journal of Sustainable Forestry 5: 169–178.
Batos B, Vilotic D, Orlovic S, Miljkovic D. 2010. Inter and intra-population variation of leaf stomatal traits of Quercus robur L. in Northern Serbia. Archives of Biological Sciences 62: 1125–1136.
Bongers F, Popma J. 1990. Leaf Characteristics of the Tropical Rain Forest Flora of Los Tuxtlas, Mexico. Botanical Gazette 151: 354–365.
Brodribb TJ, Jordan GJ, Carpenter RJ. 2013. Unified changes in cell size permit coordinated leaf evolution. New Phytologist 199: 559–570.
Bruschi P, Vendramin GG, Bussotti F, Grossoni P. 2000. Morphological and Molecular Differentiation between Quercus petraea (Matt.) Liebl. and Quercus pubescens Willd. (Fagaceae) in Northern and Central Italy. Annals of Botany 85: 325–333.
Brutti CB, Rubio EJ, Llorente BE, Apóstolo NM. 2002. Artichoke Leaf Morphology and Surface Features in Different Micropropagation Stages. Biologia Plantarum 45: 197–204.
Camargo MAB, Marenco RA. 2011. Density, size and distribution of stomata in 35 rainforest tree species in Central Amazonia. Acta Amazonica 41: 205–212.
Carpenter SB, Smith ND. 1975. Stomatal distribution and size in southern Appalachian hardwoods. Canadian Journal of Botany 53: 1153–1156.
Chiba S, Watanabe M. 1952. Tetraploids of Larix Kaempferi appeared in the nurseries. Journal of the Japanese Forestry Society 34: 276–278.
Corneanu G, Corneanu M, Bercu R. 2004. Comparison of some morpho-anatomical features at fossil vegetal species and their actual correspondent species. Studia UBB Geologia 49: 77–84.
Cornelissen J h. c., Cerabolini B, Castro-Díez P, Villar-Salvador P, Montserrat-Martí G, Puyravaud J p., Maestro M, Werger M j. a., Aerts R. 2003. Functional traits of woody plants: correspondence of species rankings between field adults and laboratory-grown seedlings? Journal of Vegetation Science 14: 311–322.
Eckerson S. 1908. The Number and Size of the Stomata. Botanical Gazette 46: 221–224.
Fahmy GM. 1997. Leaf anatomy and its relation to the ecophysiology of some non-succulent desert plants from Egypt. Journal of Arid Environments 36: 499–526.
Feild TS, Upchurch Jr. GR, Chatelet DS, Brodribb TJ, Grubbs KC, Samain M-S, Wanke S. 2011. Fossil evidence for low gas exchange capacities for Early Cretaceous angiosperm leaves. 37: 195–213.
Franks PJ, Drake PL, Beerling DJ. 2009. Plasticity in maximum stomatal conductance constrained by negative correlation between stomatal size and density: an analysis using Eucalyptus globulus. Plant, Cell & Environment 32: 1737–1748.
Gibson AC. 1983. Anatomy of Photosynthetic Old Stems of Nonsucculent Dicotyledons from North American Deserts. Botanical Gazette 144: 347–362.
Gindel I. 1969. Stomatal Number and Size as Related to Soil Moisture in Tree Xerophytes in Israel. Ecology 50: 263–267.
Haworth M, Fitzgerald A, McElwain JC. 2011. Cycads show no stomatal-density and index response to elevated carbon dioxide and subambient oxygen. Australian Journal of Botany 59: 630–639.
Hietz P, Briones O. 1998. Correlation between water relations and within-canopy distribution of epiphytic ferns in a Mexican cloud forest. Oecologia 114: 305–316.
Holland N, Richardson AD. 2009. Stomatal Length Correlates with Elevation of Growth in Four Temperate Species†. Journal of Sustainable Forestry 28: 63–73.
Kawamitsu Y, Agata W, Hiyane S, Murayama S, Nose A, Shinjyo C. 1996. Relation between leaf gas exchange rate and stomata, 1: Stomatal frequency and guard cell length in C3 and C4 grass species. Japanese Journal of Crop Science (Japan) 65: 626–633.
Lammertsma EI, Boer HJ de, Dekker SC, Dilcher DL, Lotter AF, Wagner-Cremer F. 2011. Global CO2 rise leads to reduced maximum stomatal conductance in Florida vegetation. Proceedings of the National Academy of Sciences 108: 4035 –4040.
Lavalle MDC, Gardella MC, Cortizo L, Bodnar J, Rodríguez M. 2007. Implicación taxonómica de estudios morfológicos comparativos en Blechnum L. (Blechnaceae – Pteridophyta). Botanica Complutensis 31: 75 – 85.
Locosselli GM, Ceccantini G. 2012. Plasticity of stomatal distribution pattern and stem tracheid dimensions in Podocarpus lambertii: an ecological study. Annals of Botany 110: 1057–1066.
MacDaniels LH, Cowart FF. 1944. The development and structure of the apple leaf. Memoir Cornell University Agricultural Experiment Station 258: 1–29.
Meidner H, Mansfield TA. 1968. Physiology of Stomata. London, UK: McGraw-Hill.
Mitton JB, Grant MC, Yoshino AM. 1998. Variation in allozymes and stomatal size in pinyon (Pinus edulis, Pinaceae), associated with soil moisture. American Journal of Botany 85: 1262–1265.
Nóbrega CM, Pereira JS. 1992. Gradients of anatomy and morphology of leaves in the crowns of cork oak. Scientia gerundensis 18: 53–60.
Pallardy SG, Kozlowski TT. 1979. Frequency and length of stomata of 21 Populus clones. Canadian Journal of Botany 57: 2519–2523.
Pyakurel A, Wang JR. 2014. Leaf Morphological and Stomatal Variations in Paper Birch Populations along Environmental Gradients in Canada. American Journal of Plant Sciences 05: 1508–1520.
Qing-Wen M, Feng-Lan L, Cheng-Sen L. 2005. Leaf epidermal structure and stomatal parameters of the genus Taxodium (Taxodiaceae). Acta Phytotaxonomica Sinica 43: 517.
Richardson AD, Ashton PMS, Berlyn GP, McGroddy ME, Cameron IR. 2001. Within-crown Foliar Plasticity of Western Hemlock, Tsuga heterophylla, in Relation to Stand Age. Annals of Botany 88: 1007–1015.
Rolleri CH, Prada C, Passarelli L, Galán JMG y, Ciciarelli M de las M. 2012. Revisión de especies monomórficas y subdimórficas del género ‘Blechnum’ (‘Blechnaceae-Polypodiophyta’). Botanica Complutensis 36: 51–77.
Roth I. 1984. Stratification of tropical forests as seen in leaf structure. Dordrecht, the Netherlands: Distribution Center PO Box 322 3300 AH: Kluwer Academie Publishers Group.
Russo SE, Cannon WL, Elowsky C, Tan S, Davies SJ. 2010. Variation in leaf stomatal traits of 28 tree species in relation to gas exchange along an edaphic gradient in a Bornean rain forest. American Journal of Botany 97: 1109–1120.
Rutter JC, Willmer CM. 1979. A light and electron microscopy study of the epidermis of Paphiopedilum spp. with emphasis on stomatal ultrastructure. Plant, Cell & Environment 2: 211–219.
Sha Valli Khan PS, Evers D, Hausman JF. 1999. Stomatal characteristics and water relations of in vitro grown Quercus robur NL 100 in relation to acclimatization. Silvae genetica 48: 83–87.
Stenström A, Jónsdóttir IS, Augner M. 2002. Genetic and environmental effects on morphology in clonal sedges in the Eurasian Arctic. American Journal of Botany 89: 1410–1421.
Tanner EVJ, Kapos V. 1982. Leaf Structure of Jamaican Upper Montane Rain-Forest Trees. Biotropica 14: 16–24.
Taylor SH, Franks PJ, Hulme SP, Spriggs E, Christin PA, Edwards EJ, Woodward FI, Osborne CP. 2012. Photosynthetic pathway and ecological adaptation explain stomatal trait diversity amongst grasses. New Phytologist 193: 387–396.
Tiwari SP, Kumar P, Yadav D, Chauhan DK. 2013. Comparative morphological, epidermal, and anatomical studies of Pinus roxburghii needles at different altitudes in the North-West Indian Himalayas. Turkish Journal of Botany 37: 65–73.
Toral M, Manríquez A, Navarro-Cerrillo R, Tersi D, Naulin P. 2010. Características de los estomas, densidad e índice estomático en secuoya (Sequoia sempervirens) y su variación en diferentes plantaciones de Chile. Bosque (Valdivia) 31: 157–164.
Vygodskaya NN, Milyukova I, Varlagin A, Tatarinov F, Sogachev A, Kobak KI, Desyatkin R, Bauer G, Hollinger DY, Kelliher FM, et al. 1997. Leaf conductance and CO(2) assimilation of Larix gmelinii growing in an eastern Siberian boreal forest. Tree Physiology 17: 607–615.
Wagner F, Below R, Klerk PD, Dilcher DL, Joosten H, Kürschner WM, Visscher H. 1996. A natural experiment on plant acclimation: lifetime stomatal frequency response of an individual tree to annual atmospheric CO2 increase. Proceedings of the National Academy of Sciences 93: 11705–11708.
Wagner F, Neuvonen S, Kürschner WM, Visscher H. 2000. The influence of hybridization on epidermal properties of birch species and the consequences for palaeoclimatic interpretations. Plant Ecology 148: 61–69.
Wang R, Yu G, He N, Wang Q, Xia F, Zhao N, Xu Z, Ge J. 2014. Elevation-Related Variation in Leaf Stomatal Traits as a Function of Plant Functional Type: Evidence from Changbai Mountain, China. PLoS ONE 9: e115395.
Zhang L, Niu H, Wang S, Zhu X, Luo C, Li Y, Zhao X. 2012. Gene or environment? Species-specific control of stomatal density and length. Ecology and Evolution 2: 1065–1070.
Zhang S-B, Sun M, Cao K-F, Hu H, Zhang J-L. 2014. Leaf Photosynthetic Rate of Tropical Ferns Is Evolutionarily Linked to Water Transport Capacity. PLoS ONE 9: e84682.
