# Supplementary material for: Optimal allocation of leaf epidermal area for gas exchange
Source: New Phytol. 2016 Mar 16;210(4):1219–28. doi: 10.1111/nph.13929 (PMC5069575; doi:10.1111/nph.13929)
Supplement: Supplementary file 4 — Notes S1 Script file to be opened with Wolfram Mathematica software containing the derivation and expression of the marginal ratio Λ. [file NPH-210-1219-s004.nb]

(* Content-type: application/mathematica *)

(*** Wolfram Notebook File ***)
(* http://www.wolfram.com/nb *)

(* CreatedBy='Mathematica 7.0' *)

(*CacheID: 234*)
(* Internal cache information:
NotebookFileLineBreakTest
NotebookFileLineBreakTest
NotebookDataPosition[       145,          7]
NotebookDataLength[    179093,       3262]
NotebookOptionsPosition[    177824,       3218]
NotebookOutlinePosition[    178236,       3235]
CellTagsIndexPosition[    178193,       3232]
WindowFrame->Normal*)

(* Beginning of Notebook Content *)
Notebook[{
Cell[BoxData[
 RowBox[{"(*", " ", 
  RowBox[{
   RowBox[{
    RowBox[{"Hugo", " ", 
     RowBox[{"J", ".", " ", "de"}], " ", "Boer", " ", "22"}], "-", "7", "-", 
    RowBox[{
    "2015", "\[IndentingNewLine]", "\[IndentingNewLine]", "Supplementary", 
     " ", "Information", " ", "with", " ", "the", " ", "manuscript", 
     "\[IndentingNewLine]", "\[IndentingNewLine]", "Optimal", " ", 
     "allocation", " ", "of", " ", "leaf", " ", "epidermal", " ", "area", " ",
      "for", " ", "gas", " ", "exchange", "\n", 
     RowBox[{"H", ".", "J", ".", "de"}], " ", "Boer"}]}], ",", 
   RowBox[{"C", ".", "A", ".", "Price"}], ",", 
   RowBox[{
    RowBox[{"F", ".", "Wagner"}], "-", "Cremer"}], ",", 
   RowBox[{"S", ".", "C", ".", "Dekker"}], ",", 
   RowBox[{"P", ".", "J", ".", "Franks"}], ",", 
   RowBox[{"E", ".", "J", ".", "Veneklaas"}]}], "\n", "*)"}]], "Input",
 CellChangeTimes->{{3.646566679385012*^9, 3.6465667374660263`*^9}, {
  3.646566860753422*^9, 3.6465668639445963`*^9}}],

Cell[BoxData[
 RowBox[{"\[IndentingNewLine]", "\[IndentingNewLine]", 
  RowBox[{
   RowBox[{"Clear", "[", "\"\<Global`*\>\"", "]"}], "\[IndentingNewLine]", 
   RowBox[{"Needs", "[", "\"\<PlotLegends`\>\"", "]"}], "\[IndentingNewLine]", 
   RowBox[{"Needs", "[", "\"\<ErrorBarPlots`\>\"", "]"}]}]}]], "Input",
 CellChangeTimes->{{3.6205595682259703`*^9, 3.620559570752115*^9}, {
   3.621059555620496*^9, 3.62105955655855*^9}, 3.6210595945497227`*^9, {
   3.6235049918535337`*^9, 3.6235049926805353`*^9}, {3.636278976814334*^9, 
   3.636278977527336*^9}, {3.646566677986944*^9, 3.6465666781529517`*^9}}],

Cell[BoxData[
 RowBox[{"\[IndentingNewLine]", 
  RowBox[{"(*", " ", 
   RowBox[{
   "Calculation", " ", "of", " ", "the", " ", "anatomical", " ", "maximum", 
    " ", "stomatal", " ", "conductance", " ", "gsmax", " ", 
    RowBox[{"(", 
     RowBox[{"Eq", ".", " ", "1"}], ")"}]}], "*)"}], "\[IndentingNewLine]", 
  RowBox[{
   RowBox[{
    RowBox[{"gsmax", " ", "=", 
     FractionBox[
      RowBox[{
       FractionBox["dh2o", "wv"], " ", "Ds", " ", "amax"}], 
      RowBox[{"pd", "+", 
       RowBox[{
        FractionBox["\[Pi]", "2"], 
        SqrtBox[
         FractionBox["amax", "\[Pi]"]]}]}]]}], ";"}], 
   "\[IndentingNewLine]"}]}]], "Input",
 CellChangeTimes->{{3.594366044667*^9, 3.594366056701*^9}, 
   3.5943664316289997`*^9, {3.594366470285*^9, 3.594366473104*^9}, {
   3.594366596816*^9, 3.594366602586*^9}, 3.594367658057*^9, {
   3.594370306531*^9, 3.5943703376870003`*^9}, 3.594370415509*^9, 
   3.594370528766*^9, {3.620559977979407*^9, 3.620559997513524*^9}, {
   3.6205607823064117`*^9, 3.620560785229579*^9}, {3.6211455674957695`*^9, 
   3.62114557099997*^9}, 3.6211462384971485`*^9, {3.636204296699829*^9, 
   3.6362043102768526`*^9}, {3.6428447364714932`*^9, 3.642844759362568*^9}, {
   3.6429913333643155`*^9, 3.642991358615359*^9}, {3.6429928830252943`*^9, 
   3.642992883477295*^9}, {3.6465668798634834`*^9, 3.646566933165429*^9}, 
   3.646566993468728*^9, {3.6465670455796137`*^9, 3.6465670469846926`*^9}, {
   3.647595757192767*^9, 3.6475957729938087`*^9}}],

Cell[BoxData[
 RowBox[{
  RowBox[{"(*", " ", 
   RowBox[{
   "Calculation", " ", "of", " ", "fractional", " ", "cover", " ", "of", " ", 
    "the", " ", "epidermis", " ", "by", " ", "stomata", " ", 
    RowBox[{"(", 
     RowBox[{"Eq", ".", " ", "2"}], ")"}]}], " ", "*)"}], 
  "\[IndentingNewLine]", 
  RowBox[{
   RowBox[{"fgc", "=", " ", 
    RowBox[{"Ds", " ", "Agc"}]}], " ", ";"}]}]], "Input",
 CellChangeTimes->{{3.647595680798608*^9, 3.6475957064986744`*^9}}],

Cell[BoxData[
 RowBox[{
  RowBox[{"(*", " ", 
   RowBox[{
   "Allometric", " ", "relation", " ", "between", " ", "stomatal", " ", 
    "size", " ", "and", " ", "density", " ", 
    RowBox[{"(", 
     RowBox[{"Eq", ".", " ", "3"}], ")"}]}], "*)"}], "\[IndentingNewLine]", 
  RowBox[{
   RowBox[{"Agc", " ", "=", " ", 
    RowBox[{"bs", " ", "*", " ", 
     SuperscriptBox["Ds", "S"]}]}], " ", ";"}]}]], "Input",
 CellChangeTimes->{{3.6465669364066052`*^9, 3.6465669572267485`*^9}, {
  3.6475957151596904`*^9, 3.647595722109701*^9}}],

Cell[CellGroupData[{

Cell[BoxData[
 RowBox[{
  RowBox[{"(*", 
   RowBox[{
   "Marginal", " ", "change", " ", "in", " ", "fractional", " ", "stomatal", 
    " ", "cover", " ", 
    RowBox[{"(", 
     RowBox[{"Eq", ".", " ", "12"}], ")"}]}], "*)"}], "\[IndentingNewLine]", 
  RowBox[{"df", " ", "=", " ", 
   RowBox[{"D", "[", 
    RowBox[{"fgc", ",", "Ds"}], "]"}]}]}]], "Input",
 CellChangeTimes->{
  3.646566961240965*^9, {3.6465669998280787`*^9, 3.6465670076845107`*^9}, {
   3.646567080313532*^9, 3.646567081631606*^9}, {3.6475957483877544`*^9, 
   3.6475957539707623`*^9}, {3.647595885645136*^9, 3.6475958860151367`*^9}, 
   3.6475961399318604`*^9}],

Cell[BoxData[
 RowBox[{"bs", " ", 
  SuperscriptBox["Ds", "S"], " ", 
  RowBox[{"(", 
   RowBox[{"1", "+", "S"}], ")"}]}]], "Output",
 CellChangeTimes->{3.6475961427228856`*^9}]
}, Open  ]],

Cell[BoxData[
 RowBox[{
  RowBox[{"(*", 
   RowBox[{
   "Calculation", " ", "of", " ", "pore", " ", "depth", " ", "based", " ", 
    "in", " ", "guard", " ", "cell", " ", "width"}], "*)"}], 
  "\[IndentingNewLine]", 
  RowBox[{
   RowBox[{
    RowBox[{"pd", " ", "=", "Wgc"}], ";"}], "\[IndentingNewLine]", 
   RowBox[{
    RowBox[{"Wgc", " ", "=", " ", 
     SqrtBox[
      RowBox[{"Agc", " ", "ratAgcWgc", " ", 
       FractionBox["2", "\[Pi]"]}]]}], ";"}]}]}]], "Input",
 CellChangeTimes->{{3.6429913605293627`*^9, 3.642991361089363*^9}, {
  3.6465670114407187`*^9, 3.6465670316898537`*^9}}],

Cell[BoxData[
 RowBox[{"\[IndentingNewLine]", 
  RowBox[{"(*", " ", 
   RowBox[{
   "Allometric", " ", "relation", " ", "between", " ", "pore", " ", "size", 
    " ", "and", " ", "stomatal", " ", "size", " ", 
    RowBox[{"(", 
     RowBox[{"Eq", ".", " ", "4"}], ")"}]}], "*)"}], "\[IndentingNewLine]", 
  "\[IndentingNewLine]", 
  RowBox[{
   RowBox[{
    RowBox[{"amax", " ", "=", " ", 
     RowBox[{"bp", "*", " ", 
      SuperscriptBox["Agc", "P"]}]}], ";"}], "\[IndentingNewLine]", 
   "\[IndentingNewLine]"}]}]], "Input",
 CellChangeTimes->{{3.6210729138255415`*^9, 3.6210729209119473`*^9}, {
   3.621072963523384*^9, 3.6210729636483917`*^9}, {3.621145621768874*^9, 
   3.621145631702442*^9}, {3.63620216172642*^9, 3.6362021627764215`*^9}, {
   3.6362036165563393`*^9, 3.6362036219403477`*^9}, {3.6362042928978214`*^9, 
   3.6362043052188454`*^9}, {3.636204344569913*^9, 3.6362043901909895`*^9}, {
   3.636270202414358*^9, 3.636270211382374*^9}, 3.6363791143652725`*^9, {
   3.6368830840548553`*^9, 3.636883093634873*^9}, {3.6368901821016235`*^9, 
   3.63689018615763*^9}, {3.642843384357897*^9, 3.6428433915059137`*^9}, {
   3.642844189403845*^9, 3.6428441897658453`*^9}, {3.642844377816385*^9, 
   3.6428443817303953`*^9}, {3.646567039294264*^9, 3.646567071799063*^9}, {
   3.647595798702959*^9, 3.647595801460965*^9}}],

Cell[CellGroupData[{

Cell[BoxData[
 RowBox[{
  RowBox[{"(*", 
   RowBox[{
   "Marginal", " ", "change", " ", "in", " ", "maximal", " ", "stomatal", " ",
     "conductance", " ", 
    RowBox[{"(", 
     RowBox[{"Eq", ".", " ", "10"}], ")"}]}], "*)"}], "\[IndentingNewLine]", 
  RowBox[{"dg", " ", "=", " ", 
   RowBox[{"FullSimplify", "[", 
    RowBox[{"D", "[", 
     RowBox[{"gsmax", ",", "Ds"}], "]"}], "]"}]}]}]], "Input",
 CellChangeTimes->{{3.6210690678685656`*^9, 3.6210691010494633`*^9}, 
   3.621069229088787*^9, {3.62106947898608*^9, 3.6210695431307487`*^9}, 
   3.6210729104663496`*^9, {3.621072965300486*^9, 3.6210729654344935`*^9}, {
   3.621145641473001*^9, 3.6211456434231124`*^9}, {3.6229803301414986`*^9, 
   3.622980331219267*^9}, {3.6235077282519026`*^9, 3.623507728757905*^9}, {
   3.6235077717100143`*^9, 3.6235077729140177`*^9}, {3.636202167469428*^9, 
   3.6362021887484627`*^9}, {3.636202738215686*^9, 3.636202739187687*^9}, {
   3.6362036252683535`*^9, 3.6362036343393707`*^9}, {3.63620402496436*^9, 
   3.636204039397384*^9}, {3.6362042729307866`*^9, 3.6362042915948186`*^9}, {
   3.6429928451732335`*^9, 3.6429928699552717`*^9}, {3.6465670853518147`*^9, 
   3.6465670969194565`*^9}, {3.647595805241972*^9, 3.647595824873007*^9}}],

Cell[BoxData[
 FractionBox[
  RowBox[{"bp", " ", "dh2o", " ", 
   SuperscriptBox[
    RowBox[{"(", 
     RowBox[{"bs", " ", 
      SuperscriptBox["Ds", "S"]}], ")"}], "P"], " ", 
   RowBox[{"(", 
    RowBox[{
     RowBox[{
      SqrtBox[
       RowBox[{"bp", " ", 
        SuperscriptBox[
         RowBox[{"(", 
          RowBox[{"bs", " ", 
           SuperscriptBox["Ds", "S"]}], ")"}], "P"]}]], " ", "\[Pi]", " ", 
      SqrtBox[
       RowBox[{"bs", " ", 
        SuperscriptBox["Ds", "S"], " ", "ratAgcWgc"}]], " ", 
      RowBox[{"(", 
       RowBox[{"2", "+", 
        RowBox[{"P", " ", "S"}]}], ")"}]}], "+", 
     RowBox[{"2", " ", 
      SqrtBox["2"], " ", "bs", " ", 
      SuperscriptBox["Ds", "S"], " ", "ratAgcWgc", " ", 
      RowBox[{"(", 
       RowBox[{"2", "+", 
        RowBox[{
         RowBox[{"(", 
          RowBox[{
           RowBox[{"-", "1"}], "+", 
           RowBox[{"2", " ", "P"}]}], ")"}], " ", "S"}]}], ")"}]}]}], ")"}]}], 
  RowBox[{
   SqrtBox["\[Pi]"], " ", 
   SqrtBox[
    RowBox[{"bs", " ", 
     SuperscriptBox["Ds", "S"], " ", "ratAgcWgc"}]], " ", 
   SuperscriptBox[
    RowBox[{"(", 
     RowBox[{
      RowBox[{
       SqrtBox[
        RowBox[{"bp", " ", 
         SuperscriptBox[
          RowBox[{"(", 
           RowBox[{"bs", " ", 
            SuperscriptBox["Ds", "S"]}], ")"}], "P"]}]], " ", 
       SqrtBox["\[Pi]"]}], "+", 
      RowBox[{"2", " ", 
       SqrtBox[
        FractionBox["2", "\[Pi]"]], " ", 
       SqrtBox[
        RowBox[{"bs", " ", 
         SuperscriptBox["Ds", "S"], " ", "ratAgcWgc"}]]}]}], ")"}], "2"], " ",
    "wv"}]]], "Output",
 CellChangeTimes->{
  3.642992850830242*^9, 3.642992887222302*^9, 3.643114853194767*^9, 
   3.6431149992412605`*^9, 3.6445729909991627`*^9, 3.6445736259317293`*^9, 
   3.6445795877094555`*^9, 3.6465671571547723`*^9, 3.646567358716896*^9, 
   3.646567544166093*^9, 3.6465675807481046`*^9, {3.647595905716223*^9, 
   3.6475959328082957`*^9}, 3.647596072079667*^9, {3.647596123959838*^9, 
   3.6475961439338875`*^9}}]
}, Open  ]],

Cell[BoxData[
 RowBox[{
  RowBox[{"(*", 
   RowBox[{"Marginal", " ", "ratio", " ", "Lambda", " ", 
    RowBox[{"(", 
     RowBox[{"Eq", ".", " ", "13"}], ")"}]}], "*)"}], "\[IndentingNewLine]", 
  RowBox[{
   RowBox[{"dgdf", " ", "=", " ", 
    RowBox[{"dg", "/", "df"}]}], ";"}]}]], "Input",
 CellChangeTimes->{{3.6465671184836407`*^9, 3.64656712963625*^9}, {
  3.647595827705011*^9, 3.647595845941053*^9}}],

Cell[CellGroupData[{

Cell[BoxData[
 RowBox[{"FullSimplify", "[", "dgdf", "]"}]], "Input"],

Cell[BoxData[
 FractionBox[
  RowBox[{"bp", " ", "dh2o", " ", 
   SuperscriptBox[
    RowBox[{"(", 
     RowBox[{"bs", " ", 
      SuperscriptBox["Ds", "S"]}], ")"}], 
    RowBox[{
     RowBox[{"-", "1"}], "+", "P"}]], " ", 
   RowBox[{"(", 
    RowBox[{
     RowBox[{
      SqrtBox[
       RowBox[{"bp", " ", 
        SuperscriptBox[
         RowBox[{"(", 
          RowBox[{"bs", " ", 
           SuperscriptBox["Ds", "S"]}], ")"}], "P"]}]], " ", "\[Pi]", " ", 
      SqrtBox[
       RowBox[{"bs", " ", 
        SuperscriptBox["Ds", "S"], " ", "ratAgcWgc"}]], " ", 
      RowBox[{"(", 
       RowBox[{"2", "+", 
        RowBox[{"P", " ", "S"}]}], ")"}]}], "+", 
     RowBox[{"2", " ", 
      SqrtBox["2"], " ", "bs", " ", 
      SuperscriptBox["Ds", "S"], " ", "ratAgcWgc", " ", 
      RowBox[{"(", 
       RowBox[{"2", "+", 
        RowBox[{
         RowBox[{"(", 
          RowBox[{
           RowBox[{"-", "1"}], "+", 
           RowBox[{"2", " ", "P"}]}], ")"}], " ", "S"}]}], ")"}]}]}], ")"}]}], 
  RowBox[{
   SqrtBox["\[Pi]"], " ", 
   SqrtBox[
    RowBox[{"bs", " ", 
     SuperscriptBox["Ds", "S"], " ", "ratAgcWgc"}]], " ", 
   SuperscriptBox[
    RowBox[{"(", 
     RowBox[{
      RowBox[{
       SqrtBox[
        RowBox[{"bp", " ", 
         SuperscriptBox[
          RowBox[{"(", 
           RowBox[{"bs", " ", 
            SuperscriptBox["Ds", "S"]}], ")"}], "P"]}]], " ", 
       SqrtBox["\[Pi]"]}], "+", 
      RowBox[{"2", " ", 
       SqrtBox[
        FractionBox["2", "\[Pi]"]], " ", 
       SqrtBox[
        RowBox[{"bs", " ", 
         SuperscriptBox["Ds", "S"], " ", "ratAgcWgc"}]]}]}], ")"}], "2"], " ", 
   RowBox[{"(", 
    RowBox[{"1", "+", "S"}], ")"}], " ", "wv"}]]], "Output",
 CellChangeTimes->{{3.6429924090475197`*^9, 3.6429924149025297`*^9}, 
   3.6429928150201797`*^9, 3.642992853331246*^9, 3.642992888107304*^9, 
   3.6431148541237698`*^9, 3.643115000160262*^9, 3.6445729918931646`*^9, 
   3.644573626807731*^9, 3.644579588582458*^9, 3.6465671581528234`*^9, 
   3.6465673596229477`*^9, 3.6465675450611444`*^9, 3.6465675817201567`*^9, {
   3.6475959066162243`*^9, 3.647595933680344*^9}, 3.6475960728896685`*^9, {
   3.6475961247798395`*^9, 3.6475961447638884`*^9}}]
}, Open  ]],

Cell[BoxData[
 RowBox[{"\[IndentingNewLine]", 
  RowBox[{
   RowBox[{
    RowBox[{"T", " ", "=", " ", 
     RowBox[{"25", "+", "273.15"}]}], ";"}], " ", 
   RowBox[{"(*", "temperature", "*)"}], "\[IndentingNewLine]", 
   RowBox[{
    RowBox[{"dco2", " ", "=", " ", 
     RowBox[{
      SuperscriptBox[
       RowBox[{"(", 
        RowBox[{"T", "/", "273.15"}], ")"}], "1.8"], "*", "1.33", "*", 
      SuperscriptBox["10", 
       RowBox[{"-", "5"}]]}]}], ";"}], " ", 
   RowBox[{"(*", 
    RowBox[{"Diffusion", " ", "coefficient", " ", "co2"}], "*)"}], 
   "\[IndentingNewLine]", 
   RowBox[{
    RowBox[{"dh2o", "=", 
     RowBox[{"1.6", "*", "dco2"}]}], ";"}], " ", 
   RowBox[{"(*", 
    RowBox[{"Diffusion", " ", "coefficient", " ", "h2o"}], "*)"}], 
   "\[IndentingNewLine]", 
   RowBox[{
    RowBox[{"d", " ", "=", " ", "dh2o"}], ";"}], "\[IndentingNewLine]", 
   RowBox[{
    RowBox[{"wv", "=", "0.024466"}], ";"}], " ", 
   RowBox[{"(*", 
    RowBox[{
     RowBox[{"molar", " ", "volume", " ", "of", " ", "air"}], ",", " ", 
     RowBox[{
      RowBox[{"m", "^", "3"}], "/", "mol"}]}], "*)"}], "\[IndentingNewLine]", 
   RowBox[{
    RowBox[{"v", " ", "=", " ", "wv"}], ";"}]}]}]], "Input",
 CellChangeTimes->{{3.594366984362*^9, 3.594366995443*^9}, {
   3.620559683280551*^9, 3.620559687144772*^9}, 3.6205598151960964`*^9, 
   3.6428444461555796`*^9, 3.646567137548689*^9}],

Cell[BoxData[{
 RowBox[{
  RowBox[{"ratAgcWgc", " ", "=", " ", "0.36"}], ";"}], "\[IndentingNewLine]", 
 RowBox[{
  RowBox[{"bs", " ", "=", " ", "5.24"}], ";"}], "\[IndentingNewLine]", 
 RowBox[{
  RowBox[{"bp", " ", "=", " ", "0.048"}], ";"}], "\[IndentingNewLine]", 
 RowBox[{
  RowBox[{"P", " ", "=", " ", "0.9288"}], ";"}], "\[IndentingNewLine]", 
 RowBox[{
  RowBox[{"S", " ", "=", " ", 
   RowBox[{"-", "1.23"}]}], ";"}], "\[IndentingNewLine]", 
 RowBox[{
  RowBox[{"Plot", "[", 
   RowBox[{"gsmax", ",", 
    RowBox[{"{", 
     RowBox[{"Ds", ",", 
      RowBox[{"1", "*", 
       RowBox[{"10", "^", "6"}]}], ",", 
      RowBox[{"2500", "*", 
       RowBox[{"10", "^", "6"}]}]}], "}"}]}], "]"}], 
  ";"}], "\[IndentingNewLine]", 
 RowBox[{
  RowBox[{"ParametricPlot", "[", 
   RowBox[{
    RowBox[{"{", 
     RowBox[{"gsmax", ",", 
      RowBox[{"fs", "*", "100"}]}], "}"}], ",", 
    RowBox[{"{", 
     RowBox[{"Ds", ",", 
      RowBox[{"1", "*", 
       RowBox[{"10", "^", "6"}]}], ",", 
      RowBox[{"2500", "*", 
       RowBox[{"10", "^", "6"}]}]}], "}"}], ",", 
    RowBox[{"AspectRatio", "\[Rule]", "1"}]}], "]"}], 
  ";"}], "\[IndentingNewLine]", 
 RowBox[{"Clear", "[", 
  RowBox[{"P", ",", "S"}], "]"}], "\[IndentingNewLine]"}], "Input",
 CellChangeTimes->CompressedData["
1:eJxTTMoPSmViYGAQBmIQzeIxf3Kj+GvHiykPp4Bor8nhC0E0D0vhIhDNMvf5
OhBtY/tsE4g+OPnPNhBdeDNuO4g2vb7WqwlI58k3+4PoOv4FqSB6yt71EDrL
JQ9E+xU/KALRbqfdmkE0y6PXLSB6kU7h4hYgPUdFdCmIzrnEPXURkGbbozcN
RFdN49m+BEg3v+oG00leE46C6EAzt5Mg+oad5bWzEq8d3+08ex1E/4s/bqqj
8tqxk1vQFkSzWK3NBtGqu4tyQHRNaEkhiJ71la8ERLscsZwEooX754Np7fXK
u0H0NAvLPSD6/xmvkyB6/xvlcyAaANQqjgA=
  "]],

Cell[CellGroupData[{

Cell[BoxData[
 RowBox[{"\[IndentingNewLine]", 
  RowBox[{"(*", 
   RowBox[{
   "Plot", " ", "the", " ", "three", " ", "region", " ", "of", " ", "the", 
    " ", "response", " ", "in", " ", "sign", " ", "of", " ", "Lambda", " ", 
    "with", " ", "opaque", " ", "areas", " ", "indicating", " ", 
    "unrealistic", " ", "values"}], "*)"}], "\[IndentingNewLine]", 
  RowBox[{
   RowBox[{
    RowBox[{"Ds", " ", "=", " ", 
     RowBox[{"247", "*", 
      RowBox[{"10", "^", "6"}]}]}], ";", " ", 
    RowBox[{"(*", 
     RowBox[{
      RowBox[{"All", " ", "species"}], ",", " ", 
      RowBox[{"average", " ", "value"}]}], "*)"}], "\[IndentingNewLine]", 
    RowBox[{"bs", " ", "=", " ", "0.101"}], ";"}], "\[IndentingNewLine]", 
   RowBox[{
    RowBox[{"bp", " ", "=", " ", "0.048"}], ";"}], "\[IndentingNewLine]", 
   RowBox[{
    RowBox[{"p1", "=", 
     RowBox[{"RegionPlot", "[", 
      RowBox[{
       RowBox[{"dgdf", ">", "0"}], " ", ",", 
       RowBox[{"{", 
        RowBox[{"S", ",", 
         RowBox[{"-", "2"}], ",", 
         RowBox[{"-", "0.4"}]}], "}"}], ",", 
       RowBox[{"{", 
        RowBox[{"P", ",", "0.75", ",", "1.5"}], "}"}], ",", 
       RowBox[{"PlotStyle", "\[Rule]", 
        RowBox[{"{", 
         RowBox[{
          RowBox[{"Opacity", "[", "0.5", "]"}], ",", "Red"}], "}"}]}], ",", 
       RowBox[{"MaxRecursion", "\[Rule]", "5"}], ",", 
       RowBox[{"PlotRange", "\[Rule]", 
        RowBox[{"{", 
         RowBox[{
          RowBox[{"{", 
           RowBox[{
            RowBox[{"-", "2"}], ",", 
            RowBox[{"-", "0.4"}]}], "}"}], ",", 
          RowBox[{"{", 
           RowBox[{"0.75", ",", "1.5"}], "}"}]}], "}"}]}]}], "]"}]}], ";"}], 
   "\[IndentingNewLine]", 
   RowBox[{
    RowBox[{"p4", "=", 
     RowBox[{"RegionPlot", "[", 
      RowBox[{
       RowBox[{"df", ">", "0"}], " ", ",", 
       RowBox[{"{", 
        RowBox[{"S", ",", 
         RowBox[{"-", "2"}], ",", 
         RowBox[{"-", "0.4"}]}], "}"}], ",", 
       RowBox[{"{", 
        RowBox[{"P", ",", "0.75", ",", "1.5"}], "}"}], ",", 
       RowBox[{"PlotStyle", "\[Rule]", 
        RowBox[{"{", 
         RowBox[{
          RowBox[{"Opacity", "[", "0.5", "]"}], ",", "Green"}], "}"}]}], ",", 
       RowBox[{"MaxRecursion", "\[Rule]", "5"}], ",", 
       RowBox[{"PlotRange", "\[Rule]", 
        RowBox[{"{", 
         RowBox[{
          RowBox[{"{", 
           RowBox[{
            RowBox[{"-", "2"}], ",", 
            RowBox[{"-", "0.4"}]}], "}"}], ",", 
          RowBox[{"{", 
           RowBox[{"0.75", ",", "1.5"}], "}"}]}], "}"}]}]}], "]"}]}], ";"}], 
   "\[IndentingNewLine]", 
   RowBox[{
    RowBox[{"p5", "=", 
     RowBox[{"RegionPlot", "[", 
      RowBox[{
       RowBox[{"Agc", "<", "amax"}], " ", ",", 
       RowBox[{"{", 
        RowBox[{"S", ",", 
         RowBox[{"-", "2"}], ",", 
         RowBox[{"-", "0.4"}]}], "}"}], ",", 
       RowBox[{"{", 
        RowBox[{"P", ",", "0.75", ",", "1.5"}], "}"}], ",", 
       RowBox[{"PlotStyle", "\[Rule]", 
        RowBox[{"{", 
         RowBox[{
          RowBox[{"Opacity", "[", "0.5", "]"}], ",", "Black"}], "}"}]}], ",", 
       RowBox[{"MaxRecursion", "\[Rule]", "5"}], ",", 
       RowBox[{"PlotRange", "\[Rule]", 
        RowBox[{"{", 
         RowBox[{
          RowBox[{"{", 
           RowBox[{
            RowBox[{"-", "2"}], ",", 
            RowBox[{"-", "0.4"}]}], "}"}], ",", 
          RowBox[{"{", 
           RowBox[{"0.75", ",", "1.5"}], "}"}]}], "}"}]}]}], "]"}]}], ";"}], 
   "\[IndentingNewLine]", 
   RowBox[{
    RowBox[{"p6", "=", 
     RowBox[{"RegionPlot", "[", 
      RowBox[{
       RowBox[{"fgc", ">", "1"}], " ", ",", 
       RowBox[{"{", 
        RowBox[{"S", ",", 
         RowBox[{"-", "2"}], ",", 
         RowBox[{"-", "0.4"}]}], "}"}], ",", 
       RowBox[{"{", 
        RowBox[{"P", ",", "0.75", ",", "1.5"}], "}"}], ",", 
       RowBox[{"PlotStyle", "\[Rule]", 
        RowBox[{"{", 
         RowBox[{
          RowBox[{"Opacity", "[", "0.5", "]"}], ",", "Black"}], "}"}]}], ",", 
       RowBox[{"MaxRecursion", "\[Rule]", "5"}], ",", 
       RowBox[{"PlotRange", "\[Rule]", 
        RowBox[{"{", 
         RowBox[{
          RowBox[{"{", 
           RowBox[{
            RowBox[{"-", "2"}], ",", 
            RowBox[{"-", "0.4"}]}], "}"}], ",", 
          RowBox[{"{", 
           RowBox[{"0.75", ",", "1.5"}], "}"}]}], "}"}]}]}], "]"}]}], ";"}], 
   "\[IndentingNewLine]", 
   RowBox[{"Show", "[", 
    RowBox[{"List", "[", 
     RowBox[{"p1", ",", "p4", ",", "p5", ",", "p6"}], "]"}], "]"}], 
   "\[IndentingNewLine]", "\[IndentingNewLine]"}]}]], "Input",
 CellChangeTimes->{{3.6356836524536996`*^9, 3.6356836561957073`*^9}, {
   3.6356837800589943`*^9, 3.635683811917055*^9}, {3.6356859214551573`*^9, 
   3.6356859563952246`*^9}, {3.6356867673506775`*^9, 
   3.6356867687166805`*^9}, {3.6356868031297417`*^9, 3.635686923688963*^9}, {
   3.635687017447035*^9, 3.6356870896341696`*^9}, {3.63568712283123*^9, 
   3.6356871763083267`*^9}, {3.635687232397427*^9, 3.6356872353174314`*^9}, {
   3.635687299726548*^9, 3.635687434997796*^9}, {3.6356881261668177`*^9, 
   3.6356881373598394`*^9}, {3.6356882650730667`*^9, 
   3.6356882839040995`*^9}, {3.6356883544052267`*^9, 3.635688360188237*^9}, {
   3.635688454408407*^9, 3.6356885639126096`*^9}, {3.635688628371725*^9, 
   3.6356886403757453`*^9}, {3.6356889497646713`*^9, 
   3.6356889501946716`*^9}, {3.6356890002817616`*^9, 
   3.6356890631948786`*^9}, {3.6356918171613507`*^9, 
   3.6356918184463534`*^9}, {3.6356918802374616`*^9, 
   3.6356919197035303`*^9}, {3.6356976891908813`*^9, 
   3.6356977001519012`*^9}, {3.6356977412149763`*^9, 
   3.6356977945030746`*^9}, {3.635697855510178*^9, 3.6356978695112047`*^9}, {
   3.635697921798295*^9, 3.6356980400635104`*^9}, {3.635698096481611*^9, 
   3.6356981144786434`*^9}, {3.6356988495663033`*^9, 3.6356989675205107`*^9}, 
   3.635698999996567*^9, {3.635699197914912*^9, 3.6356992638780284`*^9}, 
   3.6361781635020447`*^9, {3.6362022040904913`*^9, 3.636202243562561*^9}, {
   3.636202358877761*^9, 3.6362023899598207`*^9}, {3.6362024200598745`*^9, 
   3.636202440047908*^9}, {3.6362041152335167`*^9, 3.636204121707527*^9}, {
   3.636204547380275*^9, 3.6362045662463055`*^9}, {3.6362046460294485`*^9, 
   3.6362047627946477`*^9}, {3.6362069635778074`*^9, 3.636206964677809*^9}, {
   3.6362070218299084`*^9, 3.636207022956914*^9}, {3.6362071171350813`*^9, 
   3.6362071488901386`*^9}, 3.6362088921286445`*^9, {3.636209031883045*^9, 
   3.636209044475067*^9}, {3.636211268670521*^9, 3.6362112706165247`*^9}, {
   3.6362113640056906`*^9, 3.636211364375691*^9}, {3.6362113951947412`*^9, 
   3.6362114141947765`*^9}, {3.636211485010906*^9, 3.636211515469961*^9}, {
   3.6362119135793858`*^9, 3.636211991678523*^9}, 3.636274584901315*^9, 
   3.6362746507254314`*^9, 3.6362764359966044`*^9, {3.6362786081673937`*^9, 
   3.636278610751398*^9}, {3.636279072923031*^9, 3.636279085893053*^9}, {
   3.636279121997116*^9, 3.63627914175115*^9}, {3.6362792964344163`*^9, 
   3.636279324518465*^9}, {3.6362815863023834`*^9, 3.6362815972464037`*^9}, {
   3.6362816324994655`*^9, 3.6362816601915154`*^9}, {3.636281716301618*^9, 
   3.636281724909631*^9}, {3.636281772582713*^9, 3.636281772914714*^9}, {
   3.636285334247317*^9, 3.6362853984434233`*^9}, {3.6362857069576874`*^9, 
   3.636285712397696*^9}, {3.6362858446569233`*^9, 3.6362859457601013`*^9}, {
   3.6362880771304965`*^9, 3.6362880879075127`*^9}, {3.6362895109141035`*^9, 
   3.63628954858317*^9}, {3.6362895982422605`*^9, 3.636289622702303*^9}, 
   3.6362897217044773`*^9, {3.6362898181216536`*^9, 3.636289821137659*^9}, {
   3.6362899454828815`*^9, 3.636289947045884*^9}, {3.636450949149005*^9, 
   3.6364510092740927`*^9}, {3.6364510396581383`*^9, 
   3.6364510858502045`*^9}, {3.63645111605025*^9, 3.6364511192602544`*^9}, {
   3.636451803346195*^9, 3.6364518542162695`*^9}, {3.6367889964229174`*^9, 
   3.6367889966229177`*^9}, {3.636789480942773*^9, 3.6367895107378225`*^9}, {
   3.6367899308215485`*^9, 3.6367899354735546`*^9}, {3.636790045228752*^9, 
   3.636790069839796*^9}, {3.6367901451279235`*^9, 3.636790159267947*^9}, {
   3.63679020156402*^9, 3.6367902167770467`*^9}, {3.636790282997162*^9, 
   3.636790350139278*^9}, {3.636790389237344*^9, 3.63679040455637*^9}, {
   3.6367904818425093`*^9, 3.6367905692796636`*^9}, {3.6367906354467773`*^9, 
   3.6367906679238324`*^9}, {3.6367906981808825`*^9, 
   3.6367908105070777`*^9}, {3.6367921138592615`*^9, 
   3.6367921223562803`*^9}, {3.636792386192676*^9, 3.636792399923701*^9}, {
   3.6367927219082584`*^9, 3.6367927277112684`*^9}, {3.636879997714019*^9, 
   3.6368800200850587`*^9}, {3.6368800764371576`*^9, 
   3.6368800805911665`*^9}, {3.642843779108118*^9, 3.6428437808941207`*^9}, {
   3.642844087074545*^9, 3.6428441155356307`*^9}, {3.6428442243989615`*^9, 
   3.642844228288974*^9}, {3.642844582348962*^9, 3.642844621584095*^9}, {
   3.642844658759223*^9, 3.642844686447321*^9}, {3.6428456170933585`*^9, 
   3.6428456408694153`*^9}, {3.6428458097311673`*^9, 3.642845810767226*^9}, {
   3.642846077796595*^9, 3.642846092815653*^9}, {3.6428469459421806`*^9, 
   3.6428469499901915`*^9}, {3.6429287004534516`*^9, 3.642928732335518*^9}, {
   3.6431148093876295`*^9, 3.643114846819751*^9}, {3.6431149068309703`*^9, 
   3.643114967779154*^9}, {3.643115036568408*^9, 3.64311506254349*^9}, {
   3.643115336084445*^9, 3.643115338514456*^9}, {3.6431155049539766`*^9, 
   3.643115544618121*^9}, {3.644579561695359*^9, 3.6445797048007917`*^9}, {
   3.644579774071666*^9, 3.6445797885246925`*^9}, {3.6465673523765507`*^9, 
   3.6465673546796827`*^9}, {3.6465674977245317`*^9, 
   3.6465675232859273`*^9}, {3.646567591019663*^9, 3.6465675946188602`*^9}, {
   3.646567625392559*^9, 3.6465676381142592`*^9}, {3.6465676950003963`*^9, 
   3.6465676959514475`*^9}, {3.647595914386236*^9, 3.6475959148062363`*^9}, {
   3.6475959621824093`*^9, 3.6475959700244246`*^9}, {3.647596041068578*^9, 
   3.6475960508035917`*^9}}],

Cell[BoxData[
 GraphicsBox[{GraphicsComplexBox[CompressedData["
1:eJxlnXdYVMfXgAkqUSMGDUbFErFEYm8YC3qJJESxBCvYsGJUrMSGBbBhxWiC
qESNKBosAfUn1o03irEQCyqKEoMGxQIiu8uydPjI99x3Zp9N/snzPmfce+fc
mTNnzjkzOE+eO8zf1sbGpk9NG5t//3/yTIvEK4dz1T97dK5nY/Na6f7owcqs
greCzxeuc3fwzBLct2GvCteIV4Iv93z729iMF4I9x+xdvrJThuCI/H2LhpSl
C47sXs20a9djwTw//NytKX4eb8TzYZ4P83yY58M8H+b5MM+Hef43vWae1IVl
iefDPB/m+TDPh3k+zPNhng/z/DoX7N5rlJQtng/zfJjnwzwf5vkwz4d5Pszz
7/c+8E2QfY54PszzYZ4P83yY58M8H+b5MM/frlP2pnq/E8+HeT7M82GeD/N8
mOfDPB/m+T59nrx1jcgVz4d5PszzYZ4P83yY58M8H77UwP9NRUWFaj9B1yQp
QK9U+ezi9bq/lAvm/WDeD+b9YN4P5v1g3g/m/WDeD+b95vxc86sge4N4P/ir
nvVjWw0pE8z7wrwvzPvCvC/M+8K8L8z7wrwvzPveeeo7yyVevi/M+8LrBsxb
1yO/RPCN0TemDdxdLJj+wPQHpj8w/YHpD0x/YPoD0x+Y/nRq9suPqd5G0R+Y
/sD0B6Y/8Aczm3v6eRQJpn8w/YPpH0z/YPoH0z+Y/sH0D6Z/2ybmnw8zyv7B
9A+mfzD9g+kfPHjpslbzswoE01+Y/sL0F6a/MP2F6S9Mf2H6C9Nf4z6PDNeI
PNFfmP7C9BemvzD9hekv/P3GlKprtpkF03+Y/sP0H6b/MP2H6T9M/2H6D9P/
4f9sq5HpahL9h+k/TP9h+g/Tf5j+w/QfvhvV/kVkj3zB6ANGHzD6gNEHjD5g
9AGjDxh9wOjjlPOzThGpUh8w+oDRB4w+YPQBow8YfcDoA0YfMPqA0QeMPmD0
AaMPGH3A6ANGH/Umd/D1CMoX+oDRB4w+YPQBow8YfcDoA0Yf8EdHwxIPP80T
jH5g9AOjHxj9wOgHRj8w+oHRD4x+Fu1fHmJ0Mgv9wOgHRj8w+oHRD4x+YPQD
ox8Y/cAjLzzdrwszCkZfMPqC0ReMvmD0BaMvGH3B6AtGX6kZSYeidVJfMPqC
0ReMvmD0BaMvGH3B6AtGXzD6gtEXjL5g9AWjLxh9wegLRl8w+oLRV48WDW97
+xUIfcHoC0ZfMPqC0ReMvmD0BaMvGH3B6Ave8WePVXfaGwSjPxj9wegPRn8w
+oPRH4z+YPQHo7+oKd/mV1RI/cHoD0Z/MPqD0R+M/mD0B6M/GP3B6A9GfzD6
g9EfjP5g9AejPxj9wegPRn8w+nvSt95Go5NeaXliZo/dxWVq35ApJ6J1emXa
pcT68dGl6l71xCNvP4OS9c/Chym5RarN//9nVNoZbye8iixUJ7oPaR0fbVTm
2LpsL+5ToF4O3T3EzyNPOV535QL7zHy1+aWshfaZeYqxedrwZptN6pr3eu7R
hZkEv/hi3ZUAl3ylW9d//8tTPVc9yHZKylcWeWyu65lmUA9dbvFRUoBZcPUq
gb2C7KU+Yd6X/Qnfm/fneax/fC/r52P/eR7zddSKnAlZBaXqqA8/X2afqVcW
VYu6893AUjWsY3rtTFeDYvvt8Q8q/Qz15on/FVdUmJSWueOWzdmQp5beHbMl
1Ttf+XJxjeyCJ0a1g/G95vHR+UrYuslJNdcYVH3g3nn2mWbBPM90bfn+yn2z
2i4oxC0+WsZvYOTvihptss+U8RUY+fGlZx8HuMj4A4w8sGSES1LAWyGHkXdb
bljkEi/jBzByc2n4H2FGub+HM/bVGb1heIUYTzD7Xf49449/DyPn3yOHY+82
LrjUv0SMR5j9HP+e78+/h5Hz75HDyBnfyGHkjHfkMHLGP3IYOfMBOYyc8Ykc
Rs58QQ4jZ/4gh5Ezf84OzzT4rtSrMzx+n+QSL+0T8nvjekdfOVyhmm6/Hu7n
oVd2hnsqZXtL1NPfrK20cwYl9sMPe0Wk6tVmP35VNdNV2mO+l+PsiNBU73L1
09zvX7lG6IX9Rd9pe35u6uBZrL6e2657RGrlfH3xymFImWx/tl5eXJhRyrFX
fE+Y+Y+94nvB1vtz5I3jCsua5xSq/Y8vHe8RJO0b3xO23u8i97s49G/XiAL1
iP76GqNTnrCHfG/Yer+IfN/tI7r+vc1qzc71j0XrpP1kPMDW+yvkGelVdo/N
MKmz5vvf9/YzCXvG94at/Ufk0yoSxqzsZFS3dPEe4Ochxwfx4/tKcpchZe/U
Ut9Hsane0v4Q30V+8fGCAtcIaX+IvyIPHVPHMyI1S8iJjyLv99evEUYnaX+I
XyKvOs7rubeftD/EF5FfffKyc3z0OyEn/od8/fjVofaZuUKOPULOeEPOeEKO
vUeOvUHO+ETOeEPO+ELOeELO+EHOeEHO+EDOeEDO90fOeoec9Qk56x1y1ifk
jBfk1uOD9Qo56xnznfUSxh50y3fXT4wpE3Lmf4Ot928EuEh7gH0objVoy65d
RUIOo0+37gdnH3MvVJckOxuckiSjz2DP8kHqK7Oa5jCvQVKAZPT5+yifdve2
5Ku9hl5UguxNgtEn67df3cMJYUa5nlvrw9p+wvij2Cv6bz2e8G/Rp/f/3u7Q
hRUI/8Laf+F7Yp9ZP3ke+uV56B/7zftg/xiv2Dv0i72z1i/2E/vHeMbeoX/s
nbX+sZ/YP8Y79o7vgz/F+of9sv4erH/YM8bvqN3TVg5XC9Q1Oz946J1uVHYe
UydOm2ZWXz4aXVYRkqfU3PDTt9dqmtTf39yol5RtUvz+TirfO9aozkz7IUpn
Z1a2HB78aY6vQX1x5NSm1GSz8GdYD/E/WA+3Box97pRUov5QcC3PyatSv7fm
f7L5VJ76KGjPU1fHfKVl8vPR1S4Xqm6vty6x9zcq05659Wwwo0Dd6/L0Z51d
nhKr396grYNZLZ/e/lpAbJ7iVr/dII+gMtXr68GRqcl65UvfrTe21CtUZ1Xv
USszwaiETX8TWzkP1dv9w7pG+OQpg3aZPNNOGNVhXmqyd3q+WE+xd6yn2K+0
4E/LDgVXqK/tKua4dNQr7e6PjAi+U6Z2ORN0MyBWr+yL7/zT0+9K1CPrfvot
LLBy/Dqer5MUUKiOWDK1X1C4UVnU8iPDk7oF6umzJ2e4dMxTznablZx7Ll/9
uMhmW2py5fpZp3+qt1+eqq8x/3C0m/RXWE9g1g+Y9QJmfYBZD2DsP4y9h7Hv
MPMPxn7DjH+Y8QwzPmHsBcz8hLGvMPYDxn5mXS49FeBSodrsuNcjwkevFNvd
n9XpXrngxt+HPDnXqlx8H/wfGDn9PZ73/vCYJiXq5fpz1xmjDEqGunGp0alY
NX3+ceXyK/0lmPfB/mCPxu36NDnMKL8XjLypU2LTTFf5vWDkz6ImzPYIkvsR
GPn+RqUXonXy+8LIp+7eWdPGRn5fWKzfTVxH+3lYfG+NkTNfkcPIsZfIYeTM
b+QwctYn5DBy7CdyGDn2ETmMnPUJOYx897Za37rESzks/DdtPyrmn8bIsafI
YeHfDSt44hohxyuMHP8fOYw9pj37azjYf/GcSjukJjn9cykg1iz8Wd6f/Ttc
/OUf8baTTGrsaPNAv0ST2L8Q37i+48LhJm316qr7P7aNSC0Qz2M9Jn4As3+x
Hu/sty+XFC3dMDxX/bLGcLtGSXK8s99Gbrcxd0SQvRzv7LeRX6+5+UCqtxzv
7LeRb9zkYnSNkOOd/TbyQbX+cI9Ilf4w+23ktcMnfW90yhX7L+Y/9sOp9SFb
m1DJ1v4v/gO/x3qAHP8BOesR+zns5++fp9ecca1YffJLv6F+iZKt/WX8D36P
9QU5/h/yWtffvHB1lPMF/wM56yFy/AvkrI/I2X8h77AhZYxHkZSzv0K+9Ubz
VcYoOZ/wR5CzviHHH0HOeoyc/RfykxvtCytC5Hxi/43c8c+xn8Q7y/GMv0j8
iPnG+IaR83vMD+YLcsY//ihy3of5RHuez/6S38c/E/E5bf6zvuHfoT/2szDz
n/WT5zNfl7zuMKlsb7Zg4qdwPe/P6k6KyRHvC9M//j3vB9Mfn4mrDN8NfCva
X7l+v0faiWL1esnzIPuDsl4geVHbgzo76W8zH/C/ep3PtstMyBf2je+L/rB3
2DPGF/aI98G+8T74c/gD+HOs782aLazZ1qFcbXe/apr3Xr2iO/T6ScET+f68
D/aX52NfNzbwLVw2x6Aml488FXay8nt1Lt6+6Jhe/TLb9n9hgQViPvN7+3Ja
pJ+wNYjxSf8Z/6vMs3bv2mVQr3Sfdcd7r/SnS3utH+lRZBbjFUbOeKk18HDL
/GXSfrGfhO8tO3W5/Xxpb3aP63DcvYFBtf2k7Gu/KgWKe6zz0lNTytQvpzw6
oLuqV8p3XI+K1pWrdsu+bhs/Sa80KN8Q1793udrsg0b5Thvl+o+9P7y9x7cZ
Kblqjy9mOGcmSPa+65btnS79Iew/8uJL1eZ5FL0RXHfY457xztI/Yj1Aruu3
/2K0m+SUewvX2/tLf4n1AXlwYl97m1DJkcPrpgbESv+J9QK5+5d/jfVLlOyb
EtcqKVv6z6wfyG3/WHxEZyfZaeTABS4dpX/F+oA8o/nG5fatJL/L+m6SR0+p
T+YHcr6H0Gfby+uNabI96wHymAOf/hkwXfLxAIfj0culP8b6gNzuxQKjU03J
dY/5pXo3lf4X6wXyaS0TGyYdlRz49lh5hSrbs34gvz61zhdBgyWntCtpFT9J
+m+sJ8hdDk6Y7pIrudvsAYP9qkh/jfmPfGPmr9+nbpUc+euOBfYHZXvWG+RZ
rUpPh3WRbM7J/EnnKf051h/kg6Z5pbumSPbt0C0x4LVsj71CfuzQzmqZCyWf
nbMqy2mj9AeZ/8hrv3rZLqK+ZKf45DpJbeX6wPsQzyH+YNv/86xlc4rUlr6/
xUW7yXgtjBz/mv0LbKwyqcuZK0ViPPD7MPEd4mfXl/Rbf2pKvurZMLZlvLOM
r8LI8beRs99L0zVwD7LPVyceXvbOyUvGY60ZfyLLJregzxmTuqTnN2fDAk3K
mEEPktvPNwr9s17iH8xxjj49pZpRjSru2SHCRzL7R55Pf7zbZC0YuNsovq/w
H94cDfQIkvYK5vtUd74cbu8v/d2HM/pfitbJ/ThM+6RovycBsdL/3Zn14kMb
G2mvYNpvbl7SJik7S7QfE7DSz89D2iuY9kMO7Ahy6Sj948Zvm/yqC5P2Cqa9
Q8tu18MCpb+cPut8iVOS3C/CtL8Xk/xxZoL0n1nPaQ/TPqLVbH+PolzRnv02
7WHas/7SnngQ7WGhn4+Gv2fjLv1h6/04LOzr8GiX+H9ke+IxtIeFPiNyv/Fb
Lf1l4jViP6uxsK8pfRbbt5L+MfEc2sNC//U279Vdle0Z32K/q7GwryPT/giY
Lv1r4mO0h8X32u6S41RTjmf8K7Ef1ljY14eLHJOOyvbMH5F/11h834//6B00
WPrj+CNiv6yxsK+jPprikiv9dVEvr/37BZ8V7zI6yfyIqGfX5N2PRL729pP7
RVFvrskL23T9PD5a7hdFPbgmP3/0zlr7TLlfFPXamnx5u1kpAS4yPiLqqTV5
31+rt0gKkPERUc+syfEvkYv6YU0+ObXZRI8iKRf1uJocfxS5qGfV5Nhz5KL+
U5MTr0Uu6iM1OfFb5KJeUJNjv5GL+jlNTvwAuagf0+TVo778zt5f7tdEvZQm
Jz6MXNQHaXL8e+Si/kWTtxvb8Y2TV4GoLyAeCaNvv58fXbh5s1Toe8hY26rV
W5T9h4lXsb6yPhDPXjVz2lSXjjLfJ1irn+D5c57HfbdtUam69FvTZ/HOBhGf
Z/1j/wazPhMvddxsv9+9QZGIb7NfIt6W1Mv7q4wUGW+GiT+gL3H+RdPXi+tV
nwa4yPULRn5oQHT7pAC5XsHIpyf1We4SL/1vGHmbgWlJYUa5fsHI3/65qGGm
q1x/YORxgz6a7hEk1xsY+bxb8aejddJ/hpGzn0EOI+d7IIeRs/8R9RQaI+d7
IIeRk38Q9RIaIycfgRxGjr8j6iU0Rk5+BTmMvHmbBn2CwqU9h5EzXpHDYnxo
+RkxPjRmf8j6SX4RFvE9bX8r9n8aIyfeDRPfholnw8SvYeLVMPFpsd5r8wNm
Pov1Wos3w/i7Yr3V4skw8WOxXmrzFWa/L9Y7LR4ME/+FiRfAxJewT4xH9E08
8GGtI/q9Y4vVjE1nPIJuSf3D+POMR/x31geY/uKPM77IN2Hv8YfxN2D8dfxv
9lsw/jn+NfsfGH+cfCnvS/4Veyb0qeW3zj+u/ckvwf/1r8l3Ibf2p8l/Ibf2
n8mHIbf2l8mPIbf2j8mXIbf2h8mfIbf2f4kvI7f2d1lPxPtb+beMD+TW/izr
ieiflf9KPg65tb9Kfk7038o/ZTwgt/ZHiT8K/Vj5n+TzkFv7m6y/Qn9W/iXx
LeT4k+Q7iJ+R74fJh/N84mPsP4iPwcj5Xg5P9g6bNk3Gu/AP8Idh3h//gHg8
jL/H/MW/Y37ij5Gfx38iPoj/hL8CYy8YDzDjhfpL7CH5TPb3MO+b3mH7oJWd
itXif9M1+bI+FDm/x+/zfqwvzHfsK0z+AX+H/RbxaOLLxJ+xl8TXYeolsD/U
S8D4X4xX3s+6/p78DPaI7018m3wW7wfzfqxvtCe/RXuY9qx/tCffRXuY9qyP
tCf/RXuY9qyftCcfRnuY9qyvtCc/RnuY9qy/tMf/pD1Me9Zn2qNv2sO0Z/2m
Pfku2sO0ZzzTnvFJe5j2rIe0ZzzSHqY945f25MdoD9Me/4H25MtoD9Me/4L2
jF/aw7TH/6A9+R/aw7THP6E99pD2MO3xX2jP+k17mPb4N9RT8P2opyB+DVvX
NzPfxPtq67/4fW29h1nfYdZzmPUbZr2GWZ/FeLZ6PusvjH2DWV9h1lOY9RPG
/sCsjzDrEcz6QX0U4xFmveD7sN8j/4b+kBNfQY4+kRNfQY5+kRNfQY6+kRNf
QY7+kRNfQc73QE58BTnfBznxFeTW9pn9PnK+H3LWW+R8T+ToEznfFznxFeR8
b+TEV5Dz/ZGzniNnPCAnvoKc8YGc+Apyxgty1jPkjB/q0Zh/zE+Y/Cf2kPmI
fYXRL+sj85v6BcYnv4f+yLfSnvoKcb5Ek/O9qCe0rtdkv0s+lXjQzK1H1xud
jOr6IX+N8uhpVspPf6GruaZI5KuIx/D++Cvst6gPJZ7Ffon14mHbFnWrt8hX
B5U1rp/U1qTUdtq2vUd+nnq+2sgW8f+YlB96eYzw8zCoWVs+Czamyfoz6/pG
8nHUk7FeXT08pv78rAr14Zh9O1IdZPz7kU2jYldHmV/Qb32XGO0mudmJ7T5B
4ZKjVp7pH+Ej8wsn62yqaxMqOaNzl0OpyZLH2Y7YYYyS+dYFP7Se5JcoOebk
bZOro8w/NF2tz/ROl9z9oyvxOjuZb5jWNcAjwkfysyrh3eKdZX6h8MeJ5U5e
kl1Ovf+DMUry/jWfrbb3l/mF845lg4LCJWd1i3nmnS55arWrdwNiZX51+fZd
P6UmS7bWp6NHZ4fMhZLx30V++qd3F8NOSl6wOuTziPoyXxA6cEbjpLaSd/7l
9tJ1hOSHibf8PM5JZn8u8tma/yz0V7VxmHGMzC/0u1ktwGWu5DHjHneL2CF5
55czf40ulRxTa8QPqQ4yf6Db3XqcR0/JhWvOpnjvlVx18P5zYSclN/574Wpj
muQxf9iVVigyvzAtXP/MdYTk4CZXjkQvl8z4h6/e6ls9M19y+vi697ybynxC
Y88DXn6rJbvUDu8YsUOy+96JRRWq5OVhhvn2rWS+gPkN70uPaxY/SXL6VWWX
7qpk5qPIx2v1DDDrJdz3/S2/B0yXcq87iw9GLy9QvJJqPYzsUSby68x39psi
H29V72Bdz2Bdr2Bdj2Bdb2BdT2BdL2BdD2Cd77fO51vn663z8db5dut8unW+
3Dofbp3vJp9t97hdgxzfIrXpgv66sC5GxRwxaqJLfJGoL7hZo8fpVkPyVXfX
rl0i6puU9MG152QVmMR4DDwZ+SIl1yD2/+L3rfKv1vlV6/ypdX7UOv9pnd+0
zl9a5yet84/W+UXr/KF1ftA6/2ed37PO31nn56zzb+TX7AoP9hzVzKTG9Qno
G3TLpDRwW165b8kT85N8B+M5cEFMtO2kUmHvXnZ+f11xnwpRf3Jsct1WXbuW
iHoR8g3W9pV8Akz+ACZfAJMfgMkHwMT/YeL9oh5Ci+/DrOcw8XuYeCNMfB4m
Hg8TH4XxP2Di6zDxDqEPLX4u7IMWD/d9ELMu1btYfdpwRVLAdZlvIN8p1hvD
82CXjjIfQ75TrBeBobfCAmU+hnynsPd5jRtnJsh8DPlOYa+/OzfTo0jWD5Dv
FPbWNPJctJvMx5DvFPZnofF9m1CZjyHfKeyfVh+GnHybGA8Xtg/zqyL7T75T
2EutPg458Wwxfty6ROs8ZT6GfKewr8tDrwe8lnLynWK86W7nOm2U+Rji38Ie
a/4ecvxDMT61+SXOe2r5TmG/g8/5u8yV+Rjic2I8X3w/PNVB5lvIdwr7o9UP
ivPLWr5T2CMl5i/XEQXKu8CAqp5pRcK/oF6Q/TjrFfFS/j3xK5j4FEz8CSa+
BBM/gokPifmnxX/E+qrt98X80/x/GH9bzD9tPwETXxHzT4uflD84//d3A02i
vgvev3DlaI9z8nsRPxHzU4uPwMQ/hP3S4hsw8ch3w40ZT+pWqMUnx3sGDdYr
p9aUhdarXqLquhZHpG41iHwK6yn1UjD1SlPNTWKjS/MFE28hHsp+lN+jv8Le
a/t7mP28sB/a/l3YC22/LuyDtj8X9kDbj4v5r+2/YfbbMPs14Z9o+2mY/Z/w
T7T9Msz+WPgn2n4YZv8r/BNtvwuzvxX+iTa+iVcT/yaeDQv7M8khQWcn9WVt
f9tkHKvSyEvqz9r+vp08YFhQuJwf1vY37nnmvtRkqW9r+ztv6qpcV0epb2v7
2yWzad8IH6l/a/vL+BPzx8r+jss7OtslV7K1/WW8ivllZX/x12Br+xt8KvK5
a4pka/v7zPSiZuZC+X2t7S/+nph/VvbXev5a21/b03dCjWPkeLC2v8wv2Nr+
Uk8NW9vfTxefN1co0t5if4lXoH/sDfFY8kPW/gn5AaFfLf4v9KXF90X/tfi9
6I8Wnxfvp8Xfhf+pxRtg4i3C/9TiDTDxHuF/avFtmPi18D+1+DRMf4U90uLL
MPZM2CdtPYLJ3ziU1F9wp32RWM+vvBo0xiMoX9T3vtv2olV8tEnsP8nvwcjx
n9kvsD/kvAeMHP+Z+JG1/0a8FCY+ChMPhYl/wsQ7YeKbMPFMmPgUTLwSZj2A
iUfCxB9h4o0w8TSYeCJM/BCmHgsm3kb+lH/P+VTmnzjPojHnE9gvc96B+cR5
DRj7zXoyblpUQv/exWpmmUEXdk/6g+J8mhbPw58Ibr227ahmpWJ/Rr4SRs76
xfuyvriNbPp9vep5wr8nfor/0mnqwMu558pEvIjz4bDuj0nlE2PyRb06+mF+
kB9G35Pn/N7OwdMo/MHNaf4Jh5+WiHw/74O+XfpNnGafWSbPp2jPI57z0js0
dko1ma+F2Z9OXb+2TluHYtXwx1/RupcGZWLB98/PtSpWs/+ZFh/9xCDiHcQX
ju2rOr3aZb3wN5lP7PeXpqx0P3PFIOrbmZ/ED8z/u7Ny2yKTqMcn/sz7oz+e
1yOse9N7W+R5E85vw04RXRtWb2FQi64PfuJqkuMJexIT3LBWixy9qJcX9UfL
Hi43Rsn6JFjYyx2TNqZulfevYL+rn/+fefW2chE/pB4AJv7NfvN21sUIXVix
iAfy75nvfH/Wpx9idr3ZO7ZcrZ8QsMG4VC/q3bFnL+cW3bh50yTqK6i3gTnv
Q7yF+QZznofzBPiX2Fu+H+cRON8E23QIrDYpxqBeeKab4vK9WYxH4hHUJ8D9
q1c0mHHNKOo5mN/MV85jwZwnQp8w+uL8GPqEsY/8PufXyA/wffG/8S9YX/A/
8K9Z35hPrD/8e5j+Yy84P8F8m95wmbK7uEgtOOxd+VqyPsf6vBOMHH9U1Fdq
HPdph+3D1Ur/bcVPl6NLZXvr81AwcvxXUY+pMb/XsvzzOjbusr31eSkYOf6u
qN/UmN97GZwywW+1bG99ngpGjn8s6j015vdiK+bF6a7K9tbnrWDk+NOiPlRj
fm9mqH2ZU01Zr2V9HgtGjv8tzidozO+1e+/IwKDBsr31eS0YOf4icpjfK3Bv
cSugv2xvfZ4LRo5/L+yZxvze6JXzTU5Zsr31eS8YOfsB5DC/d+6S2ihpk2xv
fR4MRs7+QdxnoDG/18i2tkdQe9ne+rwYjJz9BnKY31vWb9xMlzuyvfV5Mhg5
+xNxn4LG/N7fq45sS50n21ufN4ORY0+Qw/xen8TCs2F1ZXvr82gwcvY/4j4H
jfm9n6t8/cz1lGxvfV4NRs5+CTnM71V4bH8/c6Rsb32eDUbO+iXuk9CY35u0
5nmHiALZ3vq8G4yc/RhymN+7dKXzKI9dsj3ru5i/GiNn/ybus9CY32tRLXSF
sZf0Z4gfsP4Rv+W8Mcx6if+Df8P3g/F/WA/Jb/2+MHlw71F6dctPKxySsqW/
wvvB+DP4L5xfpn/4K/gX5DNh/Bf8EfKRMP4K/gX7KRj/I3RiYue0E+VqzZyV
MbppesVz2+07dX8pVm/ObprndMQg6hUZ79xvxP6E+3aID3AfkjUTH+K+IeLz
3HfE/ob7eognUO9nzcSXuK+I+D7f3yvnWqFrymvBteZM/Tqivlwfb7+ziTSO
kevb1rl7XnjvlevTMH3PrvH/5Ah2nP9wpX0ruT5kL+n52rWbtMeDz637MPOB
5F+LHnSPWCzt64e9Wvp5NJT2bO7SwLXG85Lvnv/9WPQ4+f6dS2qneJdL/rH3
+JKKn6V9yFt2tHn8F3I+jtQVDfB7Ljmh9Ov59mvl/KrfJ3Kn7tMC4U8S7yR+
TP4U/xLG/+K+A/wvxjf+NP4d48nhrjkydZ70n/HvGF/3hv6Y6XrKIJ7H+Mff
J5+CP0e8Hsbfw59jfML4e9y/xXijXpTxwn6G/Rf1IuznqE+BxfqsxXtO929o
qNz3/8d/I/6D3NofIx6E3Nq/Ij6E3NpfIl6E3Nr/IX6E3NqfIZ6E3No/Ib6E
3NrfIN6E3Np/IP6E3NofIB6F3Hp9Jz6F3Hq95vsit15/iV8ht15P+Z7IrddH
4lvIrdc74l3Irdcv7Dty1iPWH/K5MOsT58+Iz3C+gvgl6xnMesV6CvN+pbuX
p+aek/s75jPzC/vN/MD+Mj/YvxO/Yr9OvJn5yn4MZj7z+6wX/D72nvlI/gN7
Tv4cxt4zP9mfifOCWr4L/XMfBUz9Bu3Jhwn/XbuPAqa+g/bky4Q/rd1HAVP/
QXvyacK/1e6jgKkPoT35NuFvavdRwNSP0J58nPD/tPsoYOpLxPk3LV+HnPso
YOvzOcTDhP60+AxMPEecj9Pic8i5jwKmfkWcn9XygULfWr0ITH2LOD+n5QuR
cx8FTP2LOF+r5RPF99Huo4CpjxHn67Txh5z4Hkx+T5y/1fKN4ntq8S8Y/1Cc
v9Pykci5jwKm/kacz9XyleL7a/cVwNTniPOdWj4TOfE6GH9WnN/V1n8xXrT4
EUx8iXgw9pB4Ksz9PtgD1lvsN8z3wP+jXob5zPpL/IV8Dvc9Yg+wFzDPJ96L
faJeBMZ+sd6jL9Z3mP6Sf2x2zN5/mjnvP/Wqu5NLrgS8NCkDzpxvlhNqUmt9
3W/P8pUmJThk9KKBNyvtszl7l5u/WWlzv1PLzVX/ex9709Ir74VWyPPITksL
Q+5Vfl+v3l7dum6X9wO9OXo2fGxxqbrqrjr79XO9Ehi0YojHZ6Xqi1u+w9Jb
GZT9cdmHbU8UqA2KahiiUo3Kp5418vuMNavPfJ/U/GNpnrLpZM2DTe4b1cK1
Xe467MlXulc54DIk3KCe3dxqfvhOeb9Q1rGbVf3fmJXJPWp2u9dFrkdnQlMb
te1Rud/ps/T7+nEmpXntL5+7djepedcaDhpSub62uem/ZfgUvZq+rPFf9aIL
lJtjXQ7pjsj63WG/pB3UPdSr1VterOPVvUB5+LeNc8T7Fere1Qvaduwv65Un
9u0/Jzby3/s07714YivPY0UOTn/bp6RYfblt07p7G+V9jClbV1W6Twblypo9
rwoq9zMdFj/42GuESXkxoFry4Qp5v+y4oV1ipiz8b33wwxOpS+0byfzBy5a7
tqd2NyiB020mbCgokeNpRlrs0zPyPtmc0pqfDqkm4/UXfdf4bjggz2dTP92r
pMsIv4Z6pdbI892CVsj7ZLlftsfLlRM8hhvE+XC3w9FOSZX+kWdV+19sh8rz
nFe+m7ypx7mi/9z3+3phcKp3LXneyiHoI12Yt1GZfnTBn7kb5P20xZ1sPctu
//d+2vNDIy6E7ZT307r/Fr84/IVRWVg47eyrpnK/9vDsi14Ngv57P+2RvPkP
vF3lfHyydniG66Y8pXzYkg88n8j7abkPxhxXscftY5NSvGNea4f+0j/vX/jT
ty7bZP0D8dgrVW8djX6ZpyyJ/+JVgY08L0f8PLh+YI3Mr03KmFcpF18tlfff
ivn7aG69pKb5Sui/17cq0n/Hv4pIffC368dm5XVu8sUws0HMd11K5qlXTkVq
l/M/VDztY1QyHrfJdXLKVzMiz76Lam1S0tvbXz/8TeV8mRdWEHLTrGwNuTsg
ra5Bnbrjvf4PbQpEPX3U+aI5Ll30yrM354ar9Svtx7rZ7/vPylcW5E++G/mk
QvXum+I5uqZeeddwTvayi4XqvfM3avlPqfx+Y58kbRldoPbPcu62oMKo2IV8
scC+hlk9f79VRr2DecqpLbW37apRqOo7X2joddyolMWt/0kXZ1YfGtwfOAzN
U/6Md/nZ9kaZunvL5hOTDuqVvsFFz32nFKo1uhi7rdlgVLacU7/dUKVAjdo7
/Iui1nlKh28mbKx3Nl8NzmnjXnQnT5me080+c3Tl+9q26XSqb76YTyPye33n
4fJa8ILdt70iLDhGtzA9IEjymnoZdo0s+ONFqZeiA94I7t4kYJfRgqf1qds+
SSfZMzJ4ZJAFPzJ/52ATnyW4cM/7r70t2OVi3DIXm2zB1es3ikmtkPKoxQ4T
/IxSfr5pTPd4C87qOzApzOOt4KQdZ4yuFjyu8NivOtccwct/dl9r313yMfVV
g8wwyZsbjPgiwoKbBg0odQp6J7hvs7/vB1jwHPc133okSR6yS/+98YbkZ0WZ
XkG6XME20UHNkyx450SHv5Lt9LL/4Z5zYy14WJ9LN7NDJGc4bOrhGCq5eJ+f
bWis5Jm3IiJ9LPjkig9NUZXrKdxv6OMJiRY85p9jn3X0kpxk//w3Owt2vDi+
kVei5JhtrdcFWrDOucQ7PVtyuyGdMxMseEH50X5FU42Cq95bGOfsL7nx5AFL
wsMlb94SUsvfgh/2LZ4RW7m/EeOt7pUHyRYcvH/Hz24dJb+7faurowV3D+m/
zSdW8tVhdctCLDg9I/NqdrLkIR82HptowTvVyLN2XnJ9cvlxYsuOFuzeotu7
qEDJx7+ZuSrQggsrXjxNyJa8/n7cwHQL3jdlVT0vRzlfHbaePexswWPcu77v
Hy4566OywHALto1JditKkByYbHc32YLPh67s4NjRLNhrxMAoNwue/KLp1Fgf
yfccRhaGWHDjS3dGJiZLPhax61K2BV9pOXuTT5HkbkMPfNLRgqnnf9Ro8cax
98rVHr/m2Ib6VO4/3pt5sFUlbxk3uu33Fvc/b/186Abjhkr5vGXXcm8Uq0uT
HsU77zYoj74psvvlnbzPOWhX+/SClrIegXqy/WO7NvL6S44/9rNi/r/XdEVg
oORaD169jrLgFyM7dUhykvbr0MOby138pD2a7jPjz7BoaX/aPKrmlPlC2pu3
vvune7jI+R/3uO+Z6AA53+m/sG85vdt0LLKYz+03Dk2Pku8/bs6jJeFucj7o
4j7d55YuuWnugmvZIRbzoWPiuyhnOb6eza3zsVeixXg9PqFP0VQ5Pvbrf50a
aye/l23n0k0+sZKnzvf6n51XgRK2+mT23rZlasu0V8PSU+T7nnLdEGW8IdeL
lCeNAz2SJC863eqNt73UX+T4c79HW3CPzy9/Hu8t9embPvJDm6GSi8/4hdlH
SP06TTCO97NgXY+SlIBUaa+fPN1yTGfBwed2tEhykvrfO7FtiVMjyc2aOPV0
7Cj7c1z/PMbNgleNnz4xMVly3c5dbmZbcMae0+sCA+X3CpwfmhdlwV+mV413
dpTfK+XEbScvC45pOvxhcoLkbsbG/Yos2G5CdFmIj/y+kV0CZsRa8LSfc1t2
LJJsDjy31ceCrz/tMyg9Sn5/3/+9f9buJwt71mzzd+FucjyczRv5NMGCN05M
i3JLl+zULcbO34Kz9rlczg6R42XpAmN7x1DJg/5Z9CbKWc6vJ6fcRyZW8rEq
p9K851Tur+rNDw48aVayVtXfbGyjV8+/icsPSS1Q+rbasqbTZPn3o8T9qt26
nwq7YlYC7z1u4nC6WO3bekN3xwMGpc3GV099TxSr8/q6PkqOkffZtrtU2+xk
o1cKc7bXynkt77f9ov6u/bo4o9rpZ3P2mDP5SljVjU3bnjCqwVeKsn+otJ/L
26WdiD5mUItTD9xJDpb5pqx7q3d122dWql6/ObD3UhnP84vY+/d3Y03q1UP7
vvfZaVL+GTK5ok+IvN+2ct9SJ/OcXu3bUfnfNO8C5cdFn/TOT5R/D2xmyJ0M
1yXyvhbOa0YNv2Fjs8Wg2BYqXRvckvfh7u2zM+BOWZlqMyD8VcJ2vRLdrdeB
aFOR2qGzU6ONbwzKgfP5xnOzDWqK05ND/1Tqt833f8dH35R/r0vcV7GzONup
sr+19vjdvblbr+4se9y0Y4C8Dzfm8JJZLnsMytThPVfY5+vV6/dy6ng1kvHC
I54j5tl/WKDMqrXgdZ9lsh6L/XuU786vev6mV9bmtQ/c0EjGT43nPvA4M0LW
h3B/s7HihhpQ+f1rej2t1WKFXk1b9/VfCevl+Gnpf+Gk3U+SI7YZPNP/rR/6
IjNc9225erZf8bK1i/RK1uiSfVO+lvm2bTU98yq+LVavZtg9clDlfT1bby1O
Cvizcv0Y1+Sn6M2yvoV6otCydm3j5+mVH279s26bnUGtbfvP5NgPCpQh16ck
p0woU70mf30z+4pesZt0+u9zC8vU2GNtmnhdrFy/mrUas+FMudr8r+KbAydU
7icePL56oku56rkktIdjmLQfukEDYlOjpb28+ce4qX5GycG3Ms2umXI92uJZ
dFLnKu2n+5BVX0W4SHvpfW37e42CJNveaRphDJD2sm7/Lt5BOslXvrmQ4R0v
7WXK9dt7UyskhyX7dI43yvUsckBAjquHtJ8xLsWqXSPZn3aZVZp6eUi2m9H/
VYJO8pZWw74qeiF52uHI2v5+0l6+8983KzZM8v+HE22kPfQ+9O5HHxfJLm26
jk+Mlnz8pdsFuyTJG2euXBPoIe1h3dabMhICJGcduXPUOVNy4LePa/jbS/s4
KLvJ/eQwySm/tO7sGC/5WNtZxSEu0h52e73QN9Fbcu1Z5507JkmOdLkSEmiU
POdY9QHpAdJemqfX/cU5QnLy21Hzwu3lePc9PPF2smuBsvtN7iPvOUa1dqxN
R8dX+cqQvbfynJbK+2epZws1Ph7gl5+vnH2v01crJ5arc3qumBO7RK+MGjQ3
KbfJf++ftXHztM9sbFTet7GJiV4j75f1uT5/3sCW/70/dl/rr6a7lOcp3R6U
nW6VLu+HHbVyZu8zh0zq0SaG76/NlPXBj34bu+rkUpPS4bcrp67skvnsEd36
NEi6YPrPfVZbhkZ+6zLJJOo1m70O2ZLaO1/5fEvS7fa75N+fqT36g/EZU43q
1EdLnTu+k3/vsNZE+xDjaLPS7dD8mi3+NvznvtmXNYuaxX8u75stP16/flIH
k9Lf/tEfh783qsdf93T0ui2/1+Z2+x1thsr5OeTXvlP8IuT8dOjw1wldqpyf
9+IW2zRqJOdbREfHb4L85Pwadfz4ntRoOb8adB781jVTzq93jxY08YqQ82VI
w8Qvi1zl/Dg+us6s2FTJDlETfvQJkuM/MO3X83aN5Pi+51T6T4JOcrexXjX8
/eR4jvhpZydHG9lf818vfRKjJY9q7BoS6CHH59lxqw85Z8q/j+ueVHHCeape
CW796cLh8fI+cvLJcRWtH3kfMyg9fi5/tey4vG897XRUtm8dk9q84MHKwKsm
xSv0zMvI63nqxe1dWnTMNylxLXaO35BYqk7fY/wz26RXUn7eeOamW4W6KKzz
64QeemWn39gnBe1K1KvRxZkJQQalb86SQSvdZX0F9xdsHt/rSHSSSZmcvWJM
xkN5f8FX/8u8u2V8nvo2J+u0Z6X/4/T38fEbEuT9lP97uG7mnDplaofor5bd
eqIX+fTIp9136sYViHjm3gMfHHUeYVKKl7xeOLCWUd3814d2/l3MSvKnHvU2
LylSl/vWD8ppIO8/GFK4aLaLvUHxPdq1kUP3/95/MKjWzCPRlfZm6rblz10/
lvch8PeX4jx+e+pqmy/+3tGYdTfzo1rplS+z523VmeXf9+Q+u9q/HJrtYpR/
/8jmXY3GSZMMSqdfFz93Oi/rsblvwe/f40YlBqXBmuRvr73NU+eqGfXO/21S
JjU/tSO1h0F137/50D9Pzcq6s6/i3d0Nqulw013LH5uVQbb3Xu0dL++PW31h
zK2U+vL+Be5jqFu138novvI+huv52x55zzMojZc++DztC3k/Q52yYe5ldvJ+
Bu5raH73uY1NSOX7Pyn85N73pWr56ufHG1YzKPMaD+rUIKhUPf12X2OvWgbl
9MgRJ2qeqlC7bNxw0vljvbLIsWlY8aUK9YVu4et6deX8GlerJNTFRs7vWWtr
94n3lrz7YEJymMV63TR8x50wDzn/O9gd3WRvYQ/8Ph32SeYLyc/suzXNDJP2
QR/2dVqAhb1o9su72R4W6/n+LcmzPJIkn3z/hUuSk7QnGa036aIt1vepH86+
EG0v7cuC9aGLXSzsTUxs6w9sLNb7T7fWqGkzVNqf7jWaXA2zsEfTPrsy2s9i
/X/tcMjXL0Lap8IN5xwzX0h2HNlpRLqT1OfD/tHD0wMk+1U7esLZwp4t2h68
LNzCP+i+IXdpuL20Zxe/KnqUbGHvHj64ud/Nwl/YeaPPfrd4yc3CvrYJtbCH
Pf4NF1RILqyx+Ua2t7SPoVe3t+5oYS93jpphiLLwJ8Z4pemjjJIz7F4MSXeS
9rM48kwDLwv/4vxGlwZeEZL7fd1lUbiFvR2TWs296IXkxn8uUopcpf2NWRe6
x83CHuvqj/g21sL/WP7BH9NiUyVXvX77SnaF5Ma++7f4WPgj6QM/2uITJHla
9SZvoyzsefBOfYKdhX/Sd/OkBLtG0r5f7R/wkZeFvU9/1PfvBAt/Zd/N+CcJ
OskuG871Knoh2b1heFX/Sv/Fz3/KiGtvy9WuyxY4PPhGr2wqtUl3svj7X9SX
6y4sSkseL8eDjX15FX8/6f+sv/H+5NjK/ZSu73vvzyionO9D1z9OrvQnuV+4
+/QDB3SVnNJ9vH5iRJlqe3HeCecEvRIyuceXDTob1Lgvtmza8dKszBsYOaDZ
OFlvx318pUMeusRbxDepPxD+rFZfIPxTrX5A+JtafYDwH7X8v/AHtfy+mE+a
fYTJz8PYPxh/TNgnLX8Okx8X9kjLf8Pkt4X90fLXMP6jsDda/lnMby2/3GzO
4y27BhSptmPe/OjT1qjEfXTNP+uXInXWz+9lJtgZleqJf//Z/ot81fGFb2lI
HZOywOn3wX55JtW9Scag9D4mZezd4OY5oXnquxZPm89tma/kPjlyo+Zbgxq8
8dOQkwPNiu1P9++2/8egbt2wdbPPCIvna/dLCHug3S8h5q92v4SYb9r9EmJ+
aPdLiPGs3S8h/G0tPgBzvwTM+ggTj4S5XwImXw6T/4bxf2H8WZjzGzD+K8x+
esLiFUfdf89TS3vWHr26WN4n8a50xldBqXrlzR9R24Pry/slqn8xauWicaXq
mL/GrA+sZ1AWdX3cy++XCnVp7/ob7zWs9A9ufHTAdluJejkvaEKij0EJ3z1u
/1gvWW9L/WH/ukc2pT40K9fPZjbp6lGhnvrpQlpyd3n/dbf0Zgd1tfTKmBbh
XXpflfdT8P7cTwFzPwXM/RQw91PA3E8Bcz8FzP0UMPEAGH8Lxh7A3E8BU28F
U28Fs/+B8S9hzq/BnG8U+tD0y98za9z8WZONFvFi6r8SBhd7qt8Uq15t2s96
fc2g7PL8yKfamEp/esQXQ5teke9ftSyxWqNGUp+lmVUKXS38lasrJo4Isohv
X5y2zzPCwj9ZX166P9Ui3h36ym278YZkr5BdBtdMOb/6TX/83NvC/6hl0909
wiIeXvXNwi7x3pJvh97bYrSIj1+dUXelvYV/cT30zJxYy/4vTH2VYOFPtLlU
LdLHIn5+KKHVh/4W/sPG90b8ZveTZDvzd90dLfyFt1/sf5FgEV+f3v3y+EQL
/2DQKv0H/hbx9uuLHNYGWvgDcZf7dnUMld+/zRm/Y84W63/tKuFjEi3i8RsL
jt1Ptljv53n8tTLQIj7/9vOS4hCL9T159WeHnf3leBm0ZEDzjhbreZcri5OT
LeL3cWd3DEh3kvxD1asFIRbx/NpFmfPCLdZr05eOn3T0kuvrvJ7ddrpVrrdf
zHr5xCmwQu1U/kz1/Eyv9A35qPk9vxK1dOKDWbHTDcri+3P7+Y0tUe/tHbT0
1oxK/9shrNaM1CL1+L/Xn5kMyrCS8jqebeR5yoiTJc6bv5T34dZ9N9GjwVFZ
r3/2zmdt4w8a1Jevd92Zt8as7P/hQauc3Qb19eLsSgtjVpL6/2K/5gdZH8l9
GlkX/+zvt0X2h3pCmHpBmHpAmHo/mHo+mHo9YR+0ehHhL2nxTmEftHoR4b9o
9R/CPmj1cDD1VcI+aPUUX4ReneHiI88rlO5u4pzT36SmF7cflH5Ajg/ixcJ+
aPUUMPVIYn5o8WaY+qbR+40Ls0L0ajv9vVsOlf4Vf++3/ERi7cwvDcrvfcZN
2JBYojYY8/o3u68Niq72lk82x+Spu88eeZpQK1+Ze/RK+cRZ8j6NmLefhN4Z
b1TDDP0Dw/PylYgf3We7TJD3aSz4pPB4dDujujw6+xfnhmZl4cCYN5HNjOrt
d8unTm9uVnoMmvfjosZGdc3FslGJrSzWO+1+DWGvtPs1hH3S7tcQ9ki7X0PY
H+1+DWFvtPs1hL3T7teAqWeCqS8S/puWf4Sp3xH+m1aPA1NfI/w3Ld4FU68k
/DctXg9T7yL8N63eq4q/b+P4GvI+DWFPZul7x1vEk7lPQ9iLnM0b7btLfXGf
hrAHcz57HGART+Y+DWF/cv9onWQRT+Y+DWFf5k5e5GIj9ct9GsI/0pdfCbOI
J3OfBqw7e2tDoEU8mf0C3LSo0QnnTMnEa+DgnjMfJVvEk8mfwM+CzlaEWMST
iYfC7uftWne0iCdzPgbeXzxiSLpFPJnzLrBt7wMLwy3iycRP4anLDLvdLOLJ
xHfgKxeUK9kW8WTO74vxWRqeHWURT8a+ivHq9qSul0U8mXyVGL/L2/QqcpX2
3/o+jQbOIyZ5DNQrXlvf2/7UJO/X+OD4nLxl3eX9Gpwfvpq+bUTimgLFMfHB
ztQIWa++dNma1jmxenW/97OeRRMKxH0cVWudtrVZbBF/0c5niO+rnccQ30s7
fyH0r523EPrUzlcI/WjnKcR41OJPMPExMR61+BJMPR9MPR5MfR1MfRyMfoT9
0urZYOyhsGfa+gZzHuFI7jethww2quW9tiXY2ZiVBX1DJ0+bnq+mrnA+t6gk
T/F/tLpB0o8mNexq8KCmi0zKkshjzXLW//c+jsg5sR8nzTYpNp/t8m32xKB2
sXMICfQ1K+lfrz0cnCzv40ia7dVnlIO8f4P7OOL27Pko6VP5ftzHAXMfB8x9
HDD3ccDcxwFzHwdMPg6mHhTmvDnMfRww5xdgzi/A1CfC1AvD1IvC+DMw+WmY
+tkVjXp+E/NVmTris4OmtJvy76l29y8e5pekV9Y9b94tbbS8P2HV3FoHo98W
qo8mFxqiKt+/ZuPlHfKzC0V/WiY/H13tcqHqVH3iC9fJRmVd4ZuSS1sL1X5j
feImLTIq7Yy3E15FFqotdxyrlfmdUWnWqlbL+efl3/PgPF+zDrPXGn8zKiv7
ZNTfXFog4ge+fTaPn9a9UD296fI36buNyuST5hXGNvLvAXAeJNL2XnnFEaNi
8jdP27CwQOh32jO3ng1mFKima1nnwwqNSs8lfhOmdShQMxb/8MHBj/LE3wNw
qhj7g0+tPKX8z8O3cgfI812cD1w158Kx6Al5yrjhG3/cFW0W8YzaHXv3avDY
rF61v1sW4pan5HR/d/9Ekln4T5xPuZj37c9uXnlKpOIXseszeV6FevTA5jtr
+kfnKZ5Pu4xY+Sxf1a83loaczxN//+lsz16L7M/mKXWnvbT/xVaep8n+93hm
rzx16abfT3uOkPX0EwNzvPxG5yv7Cxat7NRc3q9CvXyVrfUMNe8alShft75p
0fJ8JedjHuketeq4ME9ZOmz0Mduh8rzk4lobHuU6G9Spj8tWnMwzK1f39Czv
01re1xJVe/3O1N/l/SzLb1d5G3ldr+5zjGrn6CHva/HMO+YRdN+gPN4aFxX8
ebGaPH+4ze/Jcr7EOf/h4JUo7X/f/C3LAyt51aWn8zuZS9Qrcy9/Obq7vJ/F
L6DHeqOLQVlzYl/XrvlGdepXrs1/XiPvmwhLOlJUsT1fSXHf1CLntVHsd9NP
N607ZHC5erwoPdInWP49j/VOSpr3Cr3S4N1om1/iytQnAdVi3H6V94+MqpH5
2Pu4Xvl5RO8BGbst7ndxPF8nKaBQnbeg2QvXMKNyu8bjiuZ/F6i6oyu+SU80
Km3Wzn7jNKZQxGPsWl9Xa64tUPf903jtzGyjsqjlR4YndQvU2r4X1xib5Snr
Z18embHGrPb9ccKQdP88JX92xsZFJrOI3+iHzfSr1sWsFk6rNyT9+zxxP8WC
hKZjPe5U+ut5BzfW25qvBkd9UvNgpf/ua3uhZY6bUb3Z9Svn72uZFeOosoYz
Ppf3yYx4GJt5Lr9QHRVeKzV5kFFx3B54/nCVInX68o9TO31tFPeDxL1bNdKj
1Kx8fladlJVbosbkrT8+qYdBub049LebT0rUfuGfzI7tK++jmWd7teOIxfJ+
HO+399rEH9Ar7XI+3x39tky1vXBtYmKUXnn2rl+a7/MytYWjT481e/SKYf11
/bLT+SI+NeyHj9JTfs5Xu6+N6uL4d55ycoxSp3pM5Xw5PzjlelqecqRDQI/8
gXlq8tfPf3Lrny/us2kWMDgp4LlBeeo+YcXw94vVmSkzInZkGJRBeY+igj8p
Vm0bDM1MeGxQ6v5xoPZmi/tsuN+mzpGtHz749/7cOl52l4/L+0sCVx9deWeF
QX3m/WdByEGzEnjIGD02TJ6f4+87u7fd3N/vpFkpf9AwYpHOoE5+de2UXaA8
r/esY0iz+OVmZcacE4eDz8j7cWyafjii2RyTqvzce1XGZpP4+9HtJrdfZYww
KT1XRF4+/K28L2fFX6a5LqnyPPgPIROfOS0tUz91eHLR7je9cnad8pf3Jwb1
agffS3n5ZqVB63uDer/Uqw59W88Ld5Hnc23enmgXUfnvq447+3tYhrwf59dr
qXnncvQi3sr5880d9+50ay7nK+f3hL+y5+6t5Mr9G3//udZn109Er9YrbQKm
DIm5WCbimdyXlFI81tbmiF656vdToveqcnXQoz4Of8zRK54/OF7KnSHPB2/Z
umH58NBidf2lBY36nZZ/D8u0bonN7xcMit/9kpX1lsjzwknFMxvPqOwf9Qqc
fy99d2C430y9ovPvOqBZhLwvhvPv/YJvBNmfMigHG9w8e2WovI8nt3FubNiY
cnXVH43azl2qV9723HzqyjmT2rLlnZKQCSZl6Lu41BNH5P07V5VntXN2l6tn
R++eU/1bvVIvboBj/K5y9ZBj+qv8Sq4S12pd6s5i1av1mkYbfzUo+14FhhnH
5Yl4+MmQfb8+rWJQQ7899T+72gVKL3PxOmOwUX1n39LxSNq/9WLJd10blKud
DoXbPgvXi/t7In/bWlHR16j4tfMdmlFV3ufTzO9qFRsHeT5bxGO081sw37/P
3b4jXQoqVK+153bssNUrvj4fxodlFKtho5avC/zRoExdMbDrvb3yPqBpK5ut
6nTZqBaHXQz3OZwv/j5489W/fJiZqFeWJ2SXfHWkXH2W8mXbjlP0yqFtp2Js
DxarxX2y/FocNij/B/pRwUM=
    "], {{
      {RGBColor[1, 0, 0], Opacity[0.5], EdgeForm[None], 
       GraphicsGroupBox[{PolygonBox[CompressedData["
1:eJxN3XX4bUXVAODTcenuurSEdHeJUiIhjfSHtICCKN0IAtJKl5SCdAjSSHd3
I6GIdH3rvWv9nssf88ycNWtiz569eubMtOUuP9m51Wg0muM1Gu3IG51G494o
zNJsNKaIn+NHmiDSuI2s7xSsG6kX6Z/thI8Tabyq71Yb9X19B/CBQJot+pys
+oI7eeX6u7+dfUwSacJqN9BftH0y6uaOtlNWv+ofaifuNJFagfNw/J4jcKaL
35M2cpwZagzPMW31rW7GgumvHW0fi7bfi7aPtrO/mSPNWm1G+hun5j1bwaaP
NEuND2/2ghlzjsqN80Q7+5sr0rIx1jKRFos0b42hv/mqvXbfL5jfvcB7Ptov
EHObp8bTphvwZwI+b8CfbmffC0ZatJH96mPueg5tFiuYcRaquahfuPJ5au6T
1Xo9187+lo60mnlHWi7S8pEWqXHWjbF/HGm+SCsUzDjL1FwWqjYLV5t+zPml
6HehwH+xnX2vGmn17/S9bLXTZo2C6fuHNRd9/6jyZWu+09f7OCf6PTvS+pEG
MdarMcZiUX498vWifqtI69eY+tug+vJ8r7QTDm/DgpnXRpWbyyaR1oy0VqQb
A/+GSJdF+mn1p6/1YryfRFok0qaF++NIw5jPG4G7RMD3jN/bRNo20i8r367y
n9a8tqm5+v1/NSdz2aHmsWm12aDqdizYZpGWirGWjDRRpJNivI0ibRDprXau
wS8ibV3Paozda23ARkWbtwNvqcDfo2Db1Pubp/bWr2ps8zom0m8j7RvpsHoe
9fvUXHes+p0i7Rzp15F+XnWnxBibRdok0jgx7rsx7jJR/lc753hgpINrfuby
m+pPX4cUzFoeVM8E79CCmcfBQYQOijR99Ll3/N6+xj6q5mGORzayzu+jawzz
PS3abBnpZ5F+V7jqxo15fhDzWy7g77dzjn+IdELN11xOqnmb4xGR9qoxTi6Y
OZ5YuPBOKZj1Oy3S4dXuj5Wb458qN/cza67W/k8xj20jbR3pjpjP7ZF+H/BL
Ip1a/Z3RyGfQZryY/4eBs0Lg/6edcz8v0p9r3ub4ecD/GfnzkS4qmDme/51n
vaByz3Fh5dpfWmOa+3XVBu7lNQ9zXyeYzU8inR3lKwp2VqTLqp1n/Wuk06vN
DDHXqSNNHGn8mP//Yn4rRfn66tv4f6l22txQMM/0UTuf75pI19azmtMLjXzG
eyPdWLie9eZaO89xa/VrLrdV7jnuqHn/LdI/at7wbq96decF4zvf2JHuq7Gt
xwQx/08DtkrM//6CeY5P2jlHc5on2t4Y+/ZnrZzfyNz/Hunimt8D1c6zvhP4
b0e6M8qPFJ7neCzSLTXHRwt2S6VLa94PR7qp2jxeuJ77ico99xkx159H+r9I
D9aY1mzCeJYv0M2AP1m41uCpyq2T723jRtKsF2u9rcd08WzTRno/2r5Sz6Pv
12tOnuO1SA/V7x8H7lqRnonyy41cO23eKFzP92blnvtfjZyTuXxjjQr2bsGe
jvRW4Xrutyt/onCfqPa/iDF/GGl0zPOLGs84/6095Jn+F+mlmtdHBfP7H7E2
P4p2z0X5w0Z+T9p8XLie+9NIr9azfll9m9dGrcT/T6SvCmaOnxWudfq88jdq
vPtqXb4uXM/he0AzfP8bRp8/jXRmzKnbzL7Na/1WljvNlN3IY+Sc1QI+daSp
IvWaieu5+83MPSs5kfw3KsqNZq7ve42UB/VBZho0E9c6DZuZW4Nvv/NOyIvj
19jkOLLd1I2UGcmFE1d/+P2ILCYnz5ExJ6j2M8Rcp4/07+ZY+XKyqpuifmtD
XiO3kTEnrPb6m67q/J6y2swU/c0Y6cPo8/xm0qOpIu0QA/+8l7RpZnsk0kfN
lN3IWvPWGOSvmatvdeQ38iZZc3SNN2vhkWVmH8GL/maJ9HEz6/DfuQt33vpN
LiZffq8xVu7UnixGblq+fs9XcyIzkhcXAI++Z4v0aXOsLLhQ9a09nj9XwRas
9otV3X76iHShttHHXJE+byYe2Wzpeua5v9PHslVHniVfLlVjLld1i9R8/V4i
NuLd7ZQtyShkELII+ZHs+IPGWFlwRDaUk+EWjLksEOnraDtv5PNE+rKZY6xW
bYyxev0mM47bTDntuMiPLbn24khr0jmaOa81qg3ZnRy4Yr2DReo5yJvkyHX9
jjEXivRtM8cgo5HVtEMLN26MlS83rHl7zvVqfnDJfuTHTasNWVPZPMmS5Not
67l/+p321ok8Rz4lh5IJT4j8DyWb2tMz1n7RbttaX/Mg043IomSoPWts8hpa
TqYkg21WzwBGriJvkjHJZjfHuH9vp9y5aKzBIpGarZwTGe0X9Uw7Vr/mu0fV
kT3JqbvVnPasOnMhH5GTyFPkosNrfLLbiHy3d9Xrm7xGbiNfkul2rvH2qTYv
xbf7Yi9l0MVjfotFardSDiWDHlBzIqMdVOvyq5qLOR1Sdb+o+gNrvodWHT2P
LrJWzevImjc5jMxzRuGSrU6u+apDq8md5Lt9a75g6PjZMd952imbLhlzXSJS
t5UyKXn0+JoLeYx85rmPqX7N9aSqO7Dq/1BzPbnqNvjO+/91jXlkY6wMOiKT
yk+reXkOfIbseWaNd1TBtCGXkk/PivKtMddJWymzLh35UpH6rZwHuey8eq/6
PrUxVtZUR24ls57bGCt3XlDz/nP99hwX1W/tyUoX1zzIaJfVfMlpIzLmX6vO
GOSxa+v54F5a7+qKakNuVfYs5FDy5dWNsTLEW/UM+iC3kXXJrWTFqyOfsWTZ
ZQO+TKRhK5/h+hqbvEhu+lvNncz295rLPxpjZbdbqs4z31DtLy7cm+p5bq02
I/Kr38+VXDpJM9foxmq/fMxjuUjjtPI5b682nvWO+j0iG3lOMiyZ9Z56VrLH
vdUXOe6BmgfZ7aGaK9nskZqr+vtrvo8Unmd6rPDIs0/V2CPyqDUm65JDn675
PVl1/6j6xxpjZdAn6x2YF7n6jni2iVopyxqT3PR61ZHLnq/nIEuNyKovVt11
NV/1ZF460nMFe7naeKZX6veIPGqMFWPMFSKN18r5vVV11oUs92o9/+v1m4yC
Nk9fz/CvWvc7Yt5XRdqqmfLwZM2UtciZ5MV/R3nlyFeKNEFrrIxIZiQ7k7Oe
rucky/2nnu2/9ds8yKOfNMbKamS316qPT2s9Pqo2LxXeR/XMH9dvz/xFjW0M
sibZ0jOQxcmn5kJeHJEBv6066/JltX+7cMm/U7US3/PeHsLi37spm5p3r+TZ
twr3y8ZYOVXdeoG3RqSzmin/knfbzdwj79b4nsGzaoP2+MZ8f9fE2v6lnfLB
npHvEenaaL9m0PZ3AnZLpHVbKQ/6zndhi2Pvi3Rb/L400saRTmYPor9Gujvm
/iu2u0hfodnmRZ6Mfib3XiPdHr8vj7R5pFMjbRFpgkirx7ivR35zM2XP7Xs5
7l2RLqtxZg/Y2vSrKF8ZY60a5R9UWqX2zWEBv4CtM8onkmMDPkmkO9GFZs5p
1qifJdJ05hzpiprLq4H/fKTTm0nLPfvZsVbXxtxWiTR3O9eN3LR2I2UCfGgM
P45xf91NOnhB4D4V7Z+MdGSUd2+lvjVn9D1HpJmbuZbTl3z2h4Ad38tvePaA
z9bOud6or5LLyeT6vjLGOi7Kx/ZyPTyb/qzJvTH+Dd1cg6mqnTX8VaRfNtOm
ulOkHZtpAz8gxtmfnhN93Bf5zgV/MMq7NtOmvVszy+zPuzQTB/wRtqyCHxLl
g+k20c/uzYSzOR8WsEPpAwFfLdZhj8j/br9F2qOZdu/H21mG/1Q75wl+RJQP
pwNEm2cj36vmf0ikg5tpp1o6+ly8k7L0P5tpt50/0hqVLx5rtWjUT9xJefFb
dL2ddXs3s0/25xcC9usq/z7Kx5DFY9yjIj+SXhHlRZvZh/d+dMB+h04GfJ9m
tmX7PYjdjF7XSvl60cI/KPIDm2kDPC7qjyVPB86b1r+ZttP9Iu1b5XubaW/V
/rV2wtl7/+CbIh9H2wOa2ZY98712ron+fxvpN4V/csBPIvMF/jvtnAP8E6N8
Ank04H+L/Ip27vl/e1+1toc1s8ye9vtIxzRT5/9j4JxGXqG/WZ9m2qz+630V
/ulR/hMZwho2E4dd6DPrVuWjm1lmYzmimW3182U7xwI/M8pn4MdsapGfhT+1
8p2S9zePtd01YBtG+n7A543v4ebY+1NGeadI20SaJtL87dwT9oNvd816L+cG
/By0KnAeaCbNU3du9LFv0ZdtI71R++siemGkOQJ2W+S3ktkC/ufI32ymjmVP
0rFWiv7/L/Deambdy+18L/bJ9fia99JMfQL9JMPTMzaq8nytfCb7AA1dv/q0
h+1ze578DU5vOrbw4Pyxlz4Dv3eqfvW5aO0r+5jOtGGtoXyDKl/ZSts62Kkx
1inkb7Srlc9tbHoQ2o/m7xvl+SJd0kxaSCch2y/VSzv4ppU2qTnINyuclwNn
2V7ygu0iXy7SX5vJE35WOLd4tzUe+RucHfilaod30HW2KPzle2njHuljy8I/
15pEWok9Mfrbppmy+zxVhnNWI2FnN1Ke3L6ZtsfXo/xaL3WUG1ppmx5pv23h
/6vwyXD04/3qWyaXgLHv7Y2ORboZz4598o/Ib6GfRdtFI13ezW+RXVJf7D1o
Lnp7ZyvlvB2ivHDgLNROWs6whZ63apyf11jfi/o5I13XTHskXLT921baJtHx
ZjvtSej7pd6hvd1OnyMY2xT/Jlx2sEXb2d6cJmqnDQANWrydfeEV7Xbak/CA
0cUP0PZuO21IaP3S7fyNDyzZzjbw+EPVj26kfUg9XjBspy0HveYfxCPYhfgQ
x9DwKC8bOP128jo52xI8diAwvIOtyxzxrOXb2S8+MEE7bSroLF8ees6GM0/R
d9/sioEzTjt/86t6PnY8MPYhbcZrpz3Gd85PJ2fP4SPTN/sJe5Ix8ZoftHNs
e2XldrZHv9l45Gj4fc2UidAvPizrzTaC5rF9oIOTtNMOgb6v1s7feA7fExib
w1oBm6KddH2R4h94AdsAXLxjsnbaCfASuPRvPOCnUZ6hnXyAnwWMPs5nBPeA
KK/Rzvb4M91djo/Qg42JL6wX9dO1k/bTEdF9NJ/vAI+gb07TTt3R76naqUPj
DWu387c267QTD29ZrngMnkIX0TfewZ+i3bmNnDsdBV8xPl0Q72Hnl9P1ftjO
PW1d8Dm49KD/i+9y5UhXxu9v7JN20vkz41tdONpf1EyeAIbu7170Cg2FSw5G
m//US7p8fL0z9Be9PSP6uD7mc10r28NFw69qJS0+MX5f207ZXJvr2vnbu6cP
/b7mi14bEx3/ZdEYdArtRYfR3RV6SR/Jun9rZo5+/qWZ8jV6fmrRZG1OK3o5
Qk/laCrap2/0b+le0nrtr22mHEEH/12sz3iRxo20ddRvhe5G+Y/xvJfF3C6N
dE/gXVNtzmsmL2XDX66Tsi+b9ALRbn66fbR9o5f6B7vmBtF+9Vbi44Fg+OCb
vcTD/2Zqp76oX7rSedU/XUTfZOQNq56OiV+eU/2dGXO4KepubKUcTQ5n3zgl
5nFE1G0e8Bd6+V7J6v9opl2VfIFXXVrreST8SPfb871cL/rMg7XucK5vJt/b
JeawYi/fE51k43Y+g3k/VO/M+8L3Lq/yDc3cm/s1kkfRoye0v2LMiSI93Ex9
jkyJ/9MPrq139PsoHxPppijvWu9DHRnolsK/sp0y4jU1/+u/M88balx6Dbme
L+nWZtqDrBWahXaRt38Ua7b8d96r3LqeHrCrW7nfD+nmOk5Z87in9oZvkI2A
fWDvVq49fW67wF+xk7zughrbuGSJ22udfKdwj6/1vqv2Ol3znzU3Msxt9d6+
V7LOP2u9767v5B6ycq0R3oxH47fzt1JWs75kPe95HPs55vVIwB9u5V54sN61
9/NwvSP75YFab2v2SDN1vHOi7X36jLRIO/n9o76PgD9IVm3l+3+o9sBi7eTN
j1lX8mcn290U+TqdrL8o8pej3UuRVmonP3vGuwj44wF7jG7GrhtpCfQj8g0j
LRXlZdrJs59s5m88+wl7JOo36WT9hZE/G308E2m5dvLjpwLnzwF/IWDPt7Jf
ssLjAV+hnTz4ad+O76mT7W6NfMtO1tt79uZdscduC9g2nZz75ZF/HP39L9Jf
ovzvyD+IdHuU/4+uHjirtpO/PtfM3/jrs1G+I+p36GT9pWwd0e7tSD9qJw94
PnAuC/h7AXs30iVRfpMOgN60k7++EDh3kos62e6uyHfrZD3/0X219y8O2GvR
7tVIf43yfyP/MNLd5By+lsC9J/JfeWdR/kk7+dzLzfyNZ79kn5JJOll/ReSf
RR+fksXbyQtfsVcD/mXAvmhlv/jxi2hZO/nuq2hA4Py2k+3uI0t0sv7KyL+J
dl9H2qCd/P41ezngB3US9utWfht0IXzwzdrnbzezvHakE7rJn+g1o7qpO71e
9W8V/hkBP76bvwXnbdrKb6gZ3+x20XbSSCdH/ayRZom0TyvHWLto0jtFl8aJ
uu1a+fv+KN/XzfGfibR59NFpp9xK1iX3Xhj9PxB1v4k2s0c+W6SH7N920tn3
fE8B2zTKnLyPR3mzyFvtlIXJyeRwch/5lgz5QLQ/rPqYK/C/F+mx+D1n5HNE
eiTKF8e4j0Z5v5LPyGnkrsvYgQN+YCtlXrIxOfm1gG0R/Q3aKb+SY8nAVwb+
K1F3uG+fnSrKh9ARI5830lMx1tuRbxntRrVTHiWXkjPnD/h81iZwFox8gUjP
Rfma6OfNKB/VSjmajE1Ofj9gW0Uf49pD4jUi70W6PvDfxTNaKYeS/+k4Cwds
oUgvRJ+fRr5N4E7o2w38/8Tv4wJ/nsjnjvREycXkZHI1uZjsTdZdNOoXifQS
u07ki0V6xXdDhoj+xkeno88v4vfJdKcof+y9R/kr+y3qJzZuO/UYNHrJgC8R
6bXo5/eRjmjlGpJbybrk3nuinw67X/xeOnCXImugtQEbP9K5Ae+xz0efk5Mf
6XqRT9lOWZicTNYlb5JXybrPBs5o+mz8Xj76Wy7SO9HnspEvY/+j8VE/jHRW
4EzIVhn9TU2OjvIOkU+LhkZ5ul7KS1NHvmPApkfPoo+VIr1fMiyZlgxMbiY/
k6sfYR+MdEH8fjzyKSNdRJ6JfKfoY8ZIs0R558hH4wnR3wqR3u2kfYPsNCIL
k5/J1T+I+lUi/Ttw7oy230b5tKj7IXtJpA87yfNfL956Qi/tmxPTvSJt2Uqb
5Qllu2S3PD7aHN/KffK9gF+rT/sSvWrlN/s79KqV39GxnrmV+/Y37eyb7fQ4
77iV+/NotKuV39cxdJZWfi/0Y7h05D8E/MRW7p9TonxeK9/1yVE+u5Xv5dft
tFuP+PbkZ0fbEwLnlFbuw5OifEYr98/cMf+5yIXdxNWWnHlq4FzYyndxYpT/
2Mp1Ow2NaOV7gTt54Xei/Q86+ZvPds5O+mP/FPnlrdxXP2qlrauFz/bS7shm
wJ/Ar9BEb+1r9pFe2sjB3yu/w9SFc0rUbRlp61bSS/YCNBMtnK5g6J++0cDz
e2kzhndHN/0W7GxX9dJWSue+qJdzEreCXtK90Uw0FUx/l0b9Jb2MQ0H/2AvQ
QDC2ZG3+0kv7sbq/9vK3mBQ0aeZqd0Uv7cRsBhf0cn7m/bde1ok3GRNr0kpa
ir6OwNA880X3ru7lM4gfuTXyf/Qq3iHyBT1PN+VC8iE72C3dhPl9Qy9txvNU
HVsZfQ6/xDe1+0c32/iNvoovQaPRbGN+WnRRHwsV/WYvQMOv7aW92W/8baZa
1xt7ObZ4EHRXjAh6emuMc0k3ZdPtW8ljyagSGDsgmqqdMRfxrL1sc1s3289f
fbFHLFb0nm0LzdeefZIua53YpNX9vZe2bW1u7uVvc9o0+vtL5OO3kk5bV/3d
3ks7NJvE/b20K7MZkAXEWOCXd/XShs1WcUcv26i7u5d1YhzQZjmajh6zQaDJ
99qrvYwpaFcfaD76vWThqn+/2vRrfDQc/aNjo4FP99JO7Df6yn6BxqLZS1e7
h+3bXvrA0WO2CTQZ7KNq82gv7dnqHuvlbz5qdH35avdEL+3c7BkP9HJdjPFk
L+v4XcerejQZLR+BXdfLvWJvPdPLefOd8geuVd8+n+HqRTfWbGU8HNqgzJf2
fiN9aasUPtiqBb8q3uMu9ZsPSgwhXLZ39GiKVsJ+UHB0Z7Vqu0Ev/XY/rPHA
p6p37P2Ti/Ai852g+lizcM3XvOnvz9SzPF35j2ueqxW+sdYuOFy+tbWrDLZ2
zU0MgLgHMQkHdrN/awK2TsHPLhy24XULDoZGr1tlMGW+Nn2sV/Pki+WT5SPe
pJU+WnaGDao8Ur9xK/3Jm1R5/arfoPpZvcrw1W9U+GvGnA9QbiZs4+pf2w2r
zLaxYfXDPw6PXQvuJoVDvuarIKfjyXg0nyIfyNa1nu1u+nG3qrltUvOkW9PH
2UBW6KTfRRt8gf9ltWbK6WgQ2rNEL+kLuf9/nZQJ+GjJC/QFdPKdagN/VXs4
8A+O3ydH+aSSD/BY85ms+qZLoFfnddN/s0v1q3/PhMeZGz4lDpm9g41hw17u
S/7Zi9vp49nTGveybveC/7KVOgg7Bz/m6Mp/UeWPO+nrBVutm/zb/HZrp4/q
V/Zz9PdYvbOzu2nLsH763qf6X7yXfOLX9R52rHdhPntFeXLfZZQf5KNqJb8j
H83aTJ5LPpo9yg+SF9o5Ptj+BYf728Jfo/r4oJnyJrqFtuHL5KY5i36Sg5aP
8g+j/EK0OayVshSZaq5m8uVDqkwmI5t9P8pr1Xv7b5R/XO3+F+UfBf6r8ftI
a4X+R/noVspSZKolixcfVf3g42T2eZqZH1HltauPT3yz1cdnzZTnyHWLR3md
gB8b5S+KV5IxF/bsUf4w6v4Qv1eP8nuFR3YkQy7YTNzjC3/dwv0K74vySVH+
ppn09pjCXyvKX0bdqfF7TXS+8PDBE2o+1vWgWlsyxsn1vOyb6IZYDnIh+XBp
zxg43Uhn+u4C50+RtyKtE7AJyDqt5ImnFT6eSA5dtpn5GVX2Ds+u9/jjXmNM
cLG+Now+z4m8h8Z0c5xOpJ9E/ahe1q1fz8TJhB+RkVdEu6I8fS/5+sOlZ6yM
RpGLojyqlbALC67dedV23cCftJd460U+FdmjlTyRLPyDZvI7es8P7f9uPuug
lbDLCg734sLfpJt9jNtKexi71xA9JDOSBVspN5OfV29m3Au7Oxs7ux77Hjvn
X9tpx2d/36yb7SZsZYwMGFv7Na20WWorZ8P8WSNt9NcWzqqd7H+8KK/UyTYn
Vv9XFb4xb69x4V5fOJe3047P3/iryrcpOJv0sXyhMbe/2ysBX5IsVL/Z5tn/
6Sv8izcX/t2t/K0s53/crsa9tua5Tzt1HvGM/JW3FM5eBdPnFt3Euw0taacO
xjdJviaH89tt3c06fssfdnJs47LX3tVKPyZ9gs7Cnwh2Z8HH2KJb+U7YQOka
s1aZXZQt9JIakz73QPWDvk1b+PydP+lkG22t2U01h/U62Qa+GBW2T/ZM+ga9
g49QTAvbLVvlBp0s+2bFeGjL1vpw4c9Z5UcKX390lrmq/Hj1r92D1fbJWit0
bHTh84Fu3Mk22h7YSXuefb5ZJ9vMU23HxBc1U1egd/BL0mPoX/ydYlfYYtlg
nyn496v8bMHZZOkUaNdcVeabFN+ijm12i062+X7hv1DwrTv5W9uXag7oJDmO
PM+PtmsnbatLFw77M5uzGJuXqkxPoC/wd4qNYStlp3214ItX+bWCs8PSNdDM
harMfyo2Rh1773ad7H/hwn+z4Dt18re2b9c8zU0c1L21r8TGqGMH/k0nbcxo
F52AbsKXSYegj/CbirFhJ2YTfrfgy1b5vYKzTdMv0N4lqsw/Kr5CHTvt7p1s
s2zh/7vgv+zkb20/rDmgn+Kjnqw9YL7v1JzhsDOzG4vV+bDKdA86CP+p+BzP
xc78v4KvXOWPC86+TE9BV5erMj+rmBx1bM57d7L/FQv/s4Lv18nf2tq/n9ce
XqHKfLTiedSxS4vF49dbuZE2UzbXiRqpa9G5+DjF6rBPs0t/XfDVq/xNwdlt
xSeg+WiK8s6Vq2PHOKSTbbQ1TrPGYgtuFL/w/TfL7ut7ECfAPsp+yrY6fyO/
VXEL7MFszcpTNTL3m26ODopzYN9lF+4UDhsoe+pMjaxXZsdg8xW7MGcj7bmD
KjfLDs1m0i/bMNvFSKwDO7F5DWtu+utW/2Dq2BbYQNnXd22knZS/e4tG2oLZ
epdspI1VHMIqjaQp4hvYkn2f4Gy37LzjFw6YMhuC71A8w77VTp9sGOy57MHr
NDKfoMpyv9kYxBuwp9LHtRun5mOO5spWwBY8cc3ZtyfO4cDKPRc9Uj5JPSNb
rZiE/Rv5vSmz+7LtTl5wYxr7uEbSLOOxbR9Wczq02sFnP2C3nbLw6dd/rb1k
L39Z+5mdlx33nEbaSdlZn22kPVfcwlWNtLFOW2VxDfDZENSDk8PZecUr3N3I
b0b5d5WrG6e+SW3YfY0zQ43FLjx9tfX9gLPjsomzjeOb4oOU72qkj5mvmb7I
Fqz8QSNzv+njfOy+UzGr7LyjC0e86iz1/e5S5Snqu571O2V409VczJW9Amz2
gvOnz1b98LGD0yutzVS1nvzVc9ac1+LPsL8DZ8JuxqGRqcxxrprnyp2M252i
npevmIyhHlwMrhgxcWBiwMQuK09YML/JXXNXn/oRZyHGQ6ye+IZ5C9/43685
oLPmzCcgtmrOGtd8F6g5y+f/Tlmdc2dkF/Fd4rrmL/w1CsYXjNTtX2W4a3fS
3/to0TqyLzpmLubEry0uFRxd1G6R6mfdTsrJZJJNYv037mUMOprDV4s2Olsn
BpeN9Gflp32q6B9fMJq2USd9w+Qc7ZaotocWDnopX6rwxfbyKe9ZNIy/GK07
sspo26ad9C0/WXQUPpq2Y/lv8XS4y1VbMbl8yiM0Wxk9lK9QZbG9fN9o21bl
ZybPbFu+ZTKJeuUli77xHaN125dvmRxiLsvUfMbUF86xhf/booV80Gjd8VVG
I+WrFpxvlg/Wd7pL+ZOfL5rG17xrxSaBo3toEr8w+iOGVx26dVLho4u/KF80
2WPP8jO/WLTth9UP/zA4Gqjd6jUWWrdGwceptbIOp9W4hxX9Wa/mLM6Xz9p+
l/NR+073KX81WWKv8m+/VN/E2oWDbvFfo4FnVBk9O6v6R/OM+eN63gPKX43G
7lt+bPKGdutWP2L4xVBuX3SGLxs9PLj82K8V3+eHwE/ZsMXSsWPzN4vLXaeZ
7TaoturBTygayV+M7olLUkY75ZsU/KrC145MwY9C9ji8fMV8zTv20h+t7je9
9GOy3+Nv7OP43a699BGP+LPlY2Ire+n/5QPZo5d+YT4NfB/so5IH+BXw/V/2
0s/rN97K94Av49t8AHj3zr30U1uXX/fSb6tur176fLXBq80Rvz6l9gm+um8v
fbLmfXU7n5/NC41nm0bn8U82ejwU/2R/x+v376UPkb3/4F76Q9Wh+WzreOKh
vfTD+n14L32a7FUH9tJvq1+8jg0dT8Q/1Y+JI+yl31PdObUf8ENygjHJDMf0
0lc74geV43d4Fn6Gn/CNeCb7Za6C4wWed7faM/JfVBntZUPAC+jWbAdsAr/r
pT/XulxZcPq+Mny8BWzPgtPNlfVBj2cToMPeUOURXZ9+TjeX09vp7OKJ96oy
HZ0+PmmUt+llLB67Av0evj7o93R/fku6tTZ8pWgX/Qq95Zf9TfXDxwl/ombm
+1RZLLOy/uj0xtUfHkR/xmvEyIiVubD4EX6Gf9HdlXcqfio2a+Pij/DxQfUH
FD69TVk7+rX+2QLEc2krLp2O7nwKuf7+mgc+iB8eWPOhF3pG+iT+BZ8uT69n
C9AHXsZegMfR0ZXp7XgBfvZk8bhDC4d+D47HyY8oHPo0/ZxOLuF5+B39Gw/b
u/gaOD5Lz9P2icI9quDmeEjNE4/TFi+jL9Ol6c/0cjwPv5PTvUd43DFVfrSe
DY+m09P/zYUODV8f+sLb8LXXa0/gZcY8usbF146vfYIHwscr5cdVme6CVtFf
6N94GP7F9+AcBRs4fZYerh5vwtvwMrq18kHFF/AkPEUf8J8vPnhye6w+rqwd
HZq+Tff+adECvIA+rR98TR26hqahbcovFq07tcpw/1jj4lF4FX6ED9Kr8Tu6
Mn6Gl9GpwenYdGVtjYkH/qnw8S/4eJn8zCrr++zqX3v4+CxdA5wuTc+G/0np
1trgm/j8CbUmdGXPi+6RVX33ZNo7Gnku985GnplzfvbKgp1fcH5vPhH+bGfy
1PGLOet2QeHDVRZTKhbaexQPTc+mtxsf/KJ6v3PU7x/XO7+w4OZ4br2X1bvp
d9mz6CKbKVrK7keeJks7v+juAHG/cxZ8jhrn4uoT3bmk8J3Nh++M/7jVXlux
yeyqaKr28OlH6Cs4euteLPjODbHdms+VRVfQC7Tlp52Ue32Pd7Uzbpae4ryP
uDjyw/jdjGtk7yUj4JX4BdwrC3/Xgm9Y+dWF484n5w/NHT8QB85me231P149
0zU1z92qrf74/Zyn5fsz7vU1H+txQ63JdQUXvwd2Y/VjTW6quS1SdeBXFJxO
SRdylskZn02rLN7V+R3nhdSfUHP9Q/HHW9pj291c+DcXHM13vsqc+SjlfvPF
T9XJe1TcQYJPi1UaEzveyLP6ZzVSl1N2ZkgcknN/zn/p47bqR/0dhX9nlbUb
86z1vOfWPMxBH3dXP76fOwtfO+Wta/1vrH0JVxtntdz34lyl+JlJO3m/DLMU
+5Szl87XgCnPUjiTdPIOGrB7C2fygE3WybtjpqjcvS9sVfp3ZmeyaucumSk7
ifdQjf9A4ejngerzmtp/Yq2d63RPjbMtcr/F7biPxflM8TNTd/IduOfF+U13
voxupC3skWoL57EqP1Z4YnvYwh4v/Ok6eceLe1Smqf5mbuQ4xnPGZ9pO1sFT
frLaztzJ+1LcL+JsnftTnLWZoZP3wLivZfpOjuG38jPVJ1sefda5IfkzVZ6x
k+3d4TJT5e5fcT7U3S7OBMn9FpPD7vZU9clG9kLh6Of56nN0J/sy17/VvvLd
gL9U+O4GcT5T/IP7T5wLFWMzSyef090rzoG6h8UZIja4l+t54bxa5VcLT6wO
G9xrhT97J+9U2SrKs1Z/7lMxjvG2ZMPpZB085Teqrf3zcO0Z8zWu2CTxaO4z
EZM2RyfH8Fv57eqTbc5zOX8kf7vK3+tke3Ftc1V+YCPPsbqj5IBG5n6L1WGP
e7P6ZL97r3D08271OXcn+3JXyDyVu3vDmVZ3iBxfOB9U23k7iefeDWdX3cFx
bsC/X7DzGnkPhjOu4nzYAf9d/Wj7YZU/rPbiheBqc3XN3/krc5uvk3D9swf9
t8rgxnPXxvyVu9fhyOpLP+5kcCZWnM8CnbyfApwd0HlaZ5fAlFcpHH19UrBP
C2chtrLO2Psd5OJB2AS/LNiC1c69EYt08nzTVzX+F4Wjny+qT+/XM3pHzi3B
dYZGW2efxim668wqGiguThk9ZttydnGWkv3ElJMZ0DlwtBF9cv5wVNEW5+7Q
EPvRGUV7Ej1wbnB00UBw9GrM+cZO0lv0R1u0aIxc0s75okXazl3fi3N6vjvf
rrOFC9SedyZwqaIbY+DVxzf1jOiAc4nsY+gAfN+I79E5wB/UN+78nj2M3sBH
N+xtcN/+yLnBxYoOmI9vEM24qeiG/evc3QFFi2YsOmV/OptnH9pjzr/Zt/ad
sv3m/kxn4TevfQv/+No/zuBdXXtP2V5y15B7kZwhHnN/bK0zGUA/m9X+dI7u
nsbYM3WrVv1EhYMX4WVeLT40Vb0LvAuvGqfe9eSdsbDJ671rN2nth39W3ajG
WP43cfWpPEnNU//TFD+dtHjhmDFrXLhTVlt7acrij2iLtV2u9szUxZOsuW8f
HB+art6dfPoqP11wvAy9H117xv6ctviX9z598SNphtpjI/xmqeKD09Y6v1jw
pQsH/oLF42astk/Ue5m59uro4jXo8Ry13+zDWYruo+/oPPr/SpXXrbFmrr0q
n6XK6mcrHHtytuIRbxetR/NfqbZ4sd9zFt17veaxZcGVt4ryzzupoy5efOR7
hT/CD+ztVwehw0S6rpPnxq7u5BmvlwI2QT/PTvHlObtCz+CrdS6IvsUe7hwU
GzcfurMxdCZ+SednxvgmI7+qk2fR+Bqu6aS/YY3Ir+/kWZN72LR6ea8Jm4my
WAsxwuKT+MTpUmwpdIdPY26H9DPml2/ihk7a9Pkg3CHChyBWWmycuLg7q199
ssM7r8UWr+9rKv5J3N1qFUvmTM2Puhkn999Oxtzzw0wcuBP18ozBeJGP28sz
BrNFPmsv4/L/F+mjbp7TeKSbsV8flM7i3Be95T+djO/ns/qgk2cM+JGuqecV
o4yveV/e1XudPDMwxpcV9dP08kzCFJFP3suzBDNFPmMvzwz8q5NnIfjH3u7k
WQj+tBc7eYaEX/HFWMPx+mkXGll3a/x6lPfs5fkYNk9lcV/ue9ikfBbOzrkn
xRnAV3p5jwz99JVqA19solh3MY3yLaq8aoy71iD9Veyru/cyVu2rgH0Z6eGY
2ztsZr08Z7PYMOC9fD/sq+Biz96s38pvV5nd9Yvo4/NBxuV9E/nXkR7tjH0e
NhF6qLOyYlXE7ZufeEXxkj/rZUy2GFN6OB3cM7qPdft6Zs+r3llJZyadC3V2
WdnZSfFBW5ftz10Lzkk6I+mspLIzqGJorYmzAZfXnMxHTOJmvYxf37yX8/lJ
zOHS+q18p/Xr51nGi9i2A75EI8fTj2/EHHeo93Jrtb2kcDcr/Oc7eU6JX/rN
Tp7J4bP9tz3bzfNLYvS+6mT8iXjALzoZGyO+rNvNmATxiZ93MpZGHN/XnYwJ
EZ/4ZSe/X/GG33YyJkTM4DedpEvi71zeKT5EzNHE3bQ3ijsbdDOeAX2wR/kA
/9nN3848T9BNPZ9eRadXdo6RPZOfkk1STFyvm3EX4r8mKPzNu4nzs0bGqQ27
6V/2/YspdR5ETF+zm7Eiz0X+bDfPnj3ZyXNW4gtejvylbp65eryT59PEIIiV
mLmbNhb7z1k1MRdilybtpu1CHMdM3bRBiRlsdTP+5El9d/Ns2/7d9JewSzjP
6qwxH6j4pkm6ZVPt5nc7b+E608e2gP483M0zeL4r5/HEX/Cfj+6mvYuNYpbC
F9/X72Y8iXui0MHXa8xxa1z2ZnFp7M/ehdg4dBX9cfbAuQMxepvX2sLdsvC3
6ubvkXg2sWvs29t2s8yGLd+m4P/qJi1wpo6dia1KDO/nkX/WzTNsL3fyPJvY
h28i/7qb59le7eTZNrEMg5hbv5fnzayteG6x3O2AtXp5bu31Tp5hE7vhbO72
3fSrOtf7f930857dybmaJ14gVlKcJF4gvlNsp7HEd4rtfLaTZwLFszzdyTOE
4k2MK8ZUfKl7wJyxFIstdvjTTsbLeRbxoI16XrGw4mDxFzGyX9WeFPsr7hdf
EJcpJhM/Ek8plpJfae9exuVaT/G7n9WeEdeLVvvexe/CsZ/FEKPJ+IsYU/Gl
Ytmm6KY9nJ9qr+rT3kfDnV/8c9Clo/vpf3s58ilGZXz4JQF/tZ93OIgBF+8t
vtoZhQ2qLOZa7LU4cGevxJKKBxX3DcdZho+ijxUHGbN9UeQbDzKeQX8bVT/O
mokJFg/s7JhYYTG14oWVxQE7BycuWZyx2FgxsuJnLx5kv/o0D/0aX8ys2Fkx
sM6viQkWI3tU4G7Rz3g35870I852m4BvPchvSOyzscQ4i30WAy2O2d0DzvY7
17924H7Ty7j+mWKjbTtI+ei5yJ8fpMzUjXFmG6SPyVk28xGDu33A/m+Q+2hL
8xnkHWCbRz5JP2NjxQ6LIRbPO2E/ZTty3fj9lAPIAOJ2rbk4GzxefIIza3MH
zsuDjMd3p4R+xCG7k8D83Z8g/tqaj4kH72Tcs5jnM6Pdb/rpTz4ryr/tp5zo
7osze3m/wTkB37+ffuOD+ynbkevciXFWrc+5ATugn3KoWBH3A6FFpwV8z37K
pKdGeY9++sPdI3RO8WL+KufUxKaOuU+9eOLHsc6T9ZNH4N3uLVqp2p1bbf8U
fe7VTx/46VHeu5+y7X/IPIP0S4rv9rziwkfai3M5Juq36Wds5n4x1v7DlCnF
eov5Fid+ZOD8rJ9xFs5CgosDF29uj4njPiFwdupnfKL4dHHq4s2dhVQWR04W
Pr/WDd/2vTtb/IeA7djP2ATzOrvmdrT92c84iJOjvFs/Ywz5ovmk0ZZj7at+
xjicFOVd+xlf8N/C4bM+LuDb9zOm8qNefj++ndGR/2SQcc/uMlmpxp3cmg9T
PkVQvx0kzxxEuT9MeWRU5MNhyqrjRj7OMGl8K/LmMHnvpJFPMkzZdvzIxxsm
vZ848omGKcv0Iu8Okwa7C2SZ2m9zBmyOYZ6J8Z5XrnftvIhzI85wOAfjPIwz
BM7DgjtL0ol27WHS8ikjn2KYsvm0kU8zTLneWVrnRpz3mDBgEwyTt5DnyF7O
MYpHEJdAL0A3ycHiCcB2Krhz8WIFxAng4eDOzT9acPzr+WqLVj9UfYpz8O2S
1Z0Rg7tL4a8cc5l5mHdViXcQ94B3LB+wOQd5rwfYbgVfLuCbDfKuELIP+DMl
m+jTHJ+pfsRMfBb4n0c6tpvjrFJjTR/5dMPUpaaOfKph6j37oJH9jD8iJy9b
7+iAgK/bz7ihA6O8Xj/joNXDI0vvG/Af9zNO6rAob9LPuKGDo7xBP+OMyNnL
VZ8r1/eNnhweOJv2Uz9GY1Yo+HoB7/dTj0TXwN1JAgc9GrnTR+6env0Cf+1+
xm6/FuXXB6mLutPHXN2/dkjANuxnrPRv0PV+xpg7Q40XOAvzy4Cv3M/4d2eu
ndVxxsbZHWd4nMVxttq5IGd7nA1SdhbImR74dNgZYl23GqTP37lse9i5oL0C
tmo/Y8f2jPJK/dRHndPXv7M9IzqMddg1cJbuZ1z/joPkE3jE+8X3xajsEvCl
+mkDcEbKnnfmaW/2hH7G1+8e5eX7eQ7gF1Ferp/6t9j2KbvpyxZfP3k3/fVi
omfspq/WvTXsEWwR/Dvuc1+xkfcuuSucbU2+VJXZwPxmQxN76PwDX6R7K7Vl
F2WHcOcRW8TE1VY7dgj8ky2CLcO9Lkg7O4L7SMUuntpN/kyvdXbEORNxI846
OHfBd6lv9++Y+2attE2IOXT3zBrVPzsLucDZ/Y86yZ/5E/lol655uh/e3d/u
HUTPrTsdbedu0khxYugjPX6VRtob0GW/ycWfljyM9pE9xePt0s028NFT9eLi
rI9xV2qkDvFayajGea7GguN/p0bmtWzhu79pmSrbj/aoPWlP2Vv2Lfn97ZKB
d+qWTNzIPWuv27c7dpOmii2cvGxG3pFxFq/+yTTO/jn3x37OPn5P2UWV2dkl
dezqbPNs9Gytn3RyL5MB3BHF3s6e/Enh64dNHdz9RfQq+5RuRXckX9Af6Wpk
AfoavRDfoxuKm3O3jNi5GbrJJ8Ut0I/xVTqyfU02sbfF0LkfRhyd2D13zpzT
SN3X90T/NZdFap6L19rb/3wp/CIjPhFlfhSJj4P9mS2az+Ojgs1XcDja89f4
H4HFao+N4J3XSHu7ca3H+2Un5DOS8+sc0MhvZ9H67sTzKbNVs29bc+sqeQf8
LEvUe1yxMdYH472M+JA8C9uv/sHshadqP+DrdLgtGqmH0WPpYs45udtRXJVv
yP1uYri8H/fvWGPyPh2AzE9GI5uS09Bi9zSJu3FWzN1YYg3IsPQHciyZnZ5A
bscn3DHElooPuWtJ/A567f4psUv2l/ukxEk5I+ZeM/Yc563ojXRGNNE9UGKa
6AzuPBIPhX+410m8Et7gXmOxSOimu6jEW5H1yHxkP7IhPYR8iHe6H0qMLP7n
biYxsmRKdzCJfyXnuUdJbCt5zj1K4lDtTfcliZexZ92RZC/bp+5CsjfJpGRT
8ipe6w4pccB4szukxPXSe+g/dCg6BP2NHkFXoDPQO+gr9BY6FJnYnVDij/Bp
d06JAybjumdKDJFvy/1QYovoD+5REpNKT3BfkphReqa7gcR67lq2ADSNDeCr
0v3xWLyWzvWrbsod4mnJauyv4k5/3k05VLw0e6p7Ydha2VndBcM2q9371ZYM
yvYzUyPlIjIQmw87DxsPuwGZjUzG3rJDN9vAt38fqj1MjiJDaUOPJgvq11we
q/mwQzxafbLvulPGvPfq5jOYP7mKfVpMLDuHO3TY8Xbvpiy8fyNlZTZgNIrd
2t06frNnuxOHrZicyv4hPnmPbraBT15Xj0bt2c3fymwn7pPSxjhv1FjuiMLb
8LXruylrOyPORu4eHHMVE71H4e/dzWcwf/K0tUcbf9nN38q/KBuNue1W9h00
gc3MvmE3m76buo74sem6udfFp4mldJbd/TXXVXmLslFd00074NSl99J53b1w
dTdtF3K/2Ra09TyexRn566rsv7bc9zdTM+3k+uF3kN9eZTZX8j89gE2XPXbk
7g+5u0Kc1b+tYHCU2XvJ8volz7tj5vaar3P/fBxs1+6nubnGOqzmI05Mbn7O
4B/QTXsiW6L42QOqTL4R8yTeyb0K7mhwPnrKKrurwR0F+3VT/mH/F5dGj5a7
k9098Ma5qZv/O/b9XuJrJ2bt14VzU83HWrkLwT1l7ihzn8/p3bz3QIyrmFd3
Djjr/9tu2mOOrrGML/9N9emODOPwL7jzxRq7K8aas6ezdbMZKau31mzhYoy9
B7Z1v9nSL+5mLJx35Td9baEqg7s/j7yCN7E3/6WbNudFqh/3D7BT/rWbtspN
6vv37TunaF/ak86qTtbN+FXnNafqZoyo85dTdzOG03nKaboZ5+nc4bTdjDN0
XyCahT44v2jf2/POI5I/yB5XdDMuebsq/62bdld3IF9R5fl6eY/DWs28//OC
bsbMOx/vnLx4e7Dzaz/4Dq6sb8G34f4Ha+8eQbIdue7K+l5Wrf7tA3je4Tn1
Hsk27oska3lP1lis4mX1Drwv8dTmL7bZvrAf2JDZAY3hzpKzunm/g7sd9HdW
lc35wnoWMHVsjwuMCnlvVH7z7ibEM/ALdxmSj8nGbPN0ozH2+U7yeOeO+e3W
LzrMDooXsoWy1+LTbLb8GHgbX4Z3S9/yfp3F2bDoOT8JOYCvhG8E7+cf8Z7x
bO+av4WcweeCl4+5a7GR+wKPtzf4T8glfCh4/A7F++hVeDPdir+FnMHngvfv
XDQTz/bOvC9ywybFm/h2yB/8O+4a4a91LmyP+g7ZQumUdEu2EXYR9hE2E/of
2wcdED8+bIQfddNmxqfA54CX8zuQIXxLviP61qGd1Lnw+P2Lz9ILyTd0Q3uf
HGP/k112K17Aj7tO8VP+FvIBnwvfEVsj/xFZ4aDilfw87Ih8PWQOd13Scfis
yIX8Vr5Fconv8dBu/g8oGjkmtrSbfO2kyE/spt9EfkKV4bpfdcqiqQdX+f7C
f7eZ9M7djO4w5as5qdqKJz2o8K0BecU6WEs80nqaLz3QnK0BvjiGXxe/x0/p
Ivg33k3PwEfx0INKbrAOdA68HB/HE9wFyQ+EZtN10Xl3xP2xm7yS3nRkfUfu
Tz266DDfkDuIx636owrH3Ruf1beDPjpPeFcjfaNj7idu5v0odLNZS985otr6
f43Du8kj8A78DC+zrmxL7FHmha/zEzknoYy/2+PkA/vcmO7eZYO6v3Q/+pQY
5mMKbhz94yPH1bjK7jVjN3bPwUfshcPsa0xsdi/js1uDoP/9tOGIWeBD56fc
L2BnD3K9fxXlPw7yPawZ+byjcv3ISPfXfmAncre+e/Wdy3Q+03fnzmPllQPu
j6wv7addiG/ZOtIvegH/Wz/9HXxxfHJ8o9+I3einbeeryP/cT9vRPYVj/TvR
9vJ++kHM/56CfxGwC/ppOyI/3Fvvwn+2uK/fu9ii5uxeXPHw7svyrTmr605G
8v+KBXce3VkcdyyCPVlleoH8yYKLX3ePlm9z5So7m25MYztr9kThG4s9X92d
jZzLSzWfl6tsXdnhXq6y98aXT275eZW9T/FezrOJyz29ntMzvlRt2RtH13OZ
14Sxbjf10wc0cZRv7qffhw2XTdZ9eWx34iH4196P+tUGKXO9xW49zO9ELAIc
d+Tx4/Hn8S9PGXtk0lHJm4+svvTDL8c/x9c8TdT/r5/3GfET0yXoEZOy1/bT
N/RpjDNPP31r6vk+2YFni7Yzjkp5ha2bLZi9d+6AzTIq+fCSkX/Yz7uT1qy2
xiHX31f7dtoYa45RKevwAdJh2KLNg17j/B97Nds6HjEI/Kv66Y8bV8xRP/0X
h9ceO6zWzPOyHaGp9xW9HZ9ttZ/+kZdqHYw1in+sn/4mc2APf7HWCB59asRm
Cl/+fJXlfrNZfU1n6qf8/Fnk5/XT5v+JMftpz9eXvp3/sxee6Y3dp8/UvrV3
Xq29yp/iblZ3/8lvrPINVcZr3LHnXiEyg/N57vp0596LhQfHXUDuSKXvu8fO
3T34qXuk3HnnzomRft1Twj/rDll307kT0N2A7v+4s8bSv7vr3KlExri+yvCf
qzpwMHV057kL7v4Sc/c8x1Xf7l0ih4xf83SHnvyBKrv31X1J7g10Rshdguxm
7rxyNyvbwuIFd+eHs4b39MbC7i589wi6Q9DdHncXDnuIcz7u7mNn83ye87SC
PVDwj2qt2PHkD1f5kSpbS+cdH6nyJ7XW1nnp6svdJA8XDlvH8oXj3g53TLkz
l63J+nqvI3e03F7vl8+EP8a38Xp8m+/2U0c4sXiB/b7JIGOkxEfZQ/8q+jY6
cFcYJm13d767990TwKfnPnr+UOcn3yh+MWngzzBIW/Uy0e6xfuqL7kWHz+fl
vKb7aj3H7YEzdT/vO38gytP3E/f6KE/ez7vV8Xj8zdkm87in+L7/1DNP97Tz
M/K/nl2wd2r+rxXcuM7gulPY3nyl9pD9c0vtJXBn39x3SXaV31rlhQvuThpn
Ya052G2Fo6wPfbHj7R5zP2WQ8s7j9e14Xrz1rV7+V4Tk/wxG1vXNWsNniyaj
jW8WPrj/ffP/gk9X/k6VH6v1ZOO6s+ruaOR5N/uWjWLymMtt/fSh85mhve4Y
ZYthk3Fm95BentH1G9/kv8cr94l2ZwxSNrwyyv1BxlU5yzuqvqMrAt4dZIzV
1VEeDjLG6pIof9vPmCy42ohXEb/IHmR854HBfWd80L5n8S3OA49f3/L5VQcu
5kXsiz7OqX71af7jVlk+Xm/svWfiY8Th/DXm0h5kvNj1UR5vkDFQF0b5y37G
lF0wyJgPuvtiwWee7ud9hc9G3uknD/od39QgZWR2MfYx56HPD/jn/ZRD6ZfO
19Exrw3YOIOM7fpnlO/tp93l6F6eGdb+xoBNMMgYt79HeaJBxpEtHHOYYpDx
YrcGfLJBxqndEuVJBhk/NX/gtPp51+NFkX/dz7i5yyJvDjKe7lxxDv2M97EP
vF9xU/z7aN+Y2KH47p4ZpjzOJikWRxyOeBxlMZ/iUnzDYn7E/ogBEhfqTPYk
Rcecf7aHVqxxpqux2DanrbbimMQziWs9rJc2Qe/3iF6eAx+xh8qd+V6h5gRm
nEmLHsKfvOapj4mrH/WTFPzP9VtZDJRYKPFXR/VyTubDzsru6qz5Qb08f96r
tbFGaP6ZI+vVynPp6vCLA3pplxRbpW2/cMDaBQcbFNx6GdeY9qU6dkz73T7H
c51pn7LohjXybOyhZKypas7m7wz81PVOpio6oC9zdy7f2jpjP2JvlTt/f3bs
hY/7qQ8N6Af9vJPS+Ur7lt1JXKK7ONnHpo99NHE/fRdgcxecnUSZrURSx4bm
Hlb/YTjm/z4jX2OQvtWf8pUP0t+2UuTzjEp7IzutGDLxY+6Ic48nm97ve1kH
Pl/gTj3Ie/V8OzPWvlok4Hf0M3ZrpqifsZ935b0X+WWDtI/BnanwxQwqi1uW
1PmO6Xf0zxHbrTI9lIwk5gZ/ZyNne3dnA7kZvQYTp/Bs0W1l8Qnw7A33ILBZ
022eLpynSg5m00APVh4kTWDXhusOA/8n6f9X3EEqFkrZfaFitbareC041tld
6+LvrKGY8NWj/t1e+of9p+Qc1c8KAZ9rVNq79DVHtRWLNbrWeZ7AmbOffqR5
ozxzP31f7Grsa2x37gN2LzB7LTumOxTYNuXsktacP4pfyrugV2jLLicOSzzW
yH8LyZ0rpV/Cp2OiQd+vsWYNmjTbMN+FvblQ7U82NzZEtkL3dSizv7mvY/4q
j9SxK7LzaYs292MNHujnHju3xmLPZf92j609yXbrzlZrxX7Jjsk+aH3tST6F
WfC6YcabWj/rSA+1F2eu9bwrcO4epE9uTJve2LsotCHPz4U/DDMOdbZ+xluL
tbb/3WGhzaiY8539vDfWPNzFwFbpDPDCteb0K+vvnZD9nij9C675s8GifWiT
vSa2dtGCs5H77tjt2fW9X/Z//o27y3+CV5OfR+Ri8jQZA306rOgMmo2G71A8
HP1BkyesMt6OR+PZ4xTssMJBdw8qOnlw4eDj6Jm6Ebp7YOG4M5hfhE+E/819
Je4qEZPw217GJYhV2KeX8Qq+xTH0upV17mdx70mr4L69jwsu9lX+2yofOEy5
dpui5+ZpXvTmyUt3Jle54959k+7s9R8h9NDPIh+OyjuL6afg7sp/uJ/0F+19
qNqyXz3Yzz1qf04U+bf1LVj/g2tN0BD/NWJM+aVVHqdwyFafRv58P20pfEfW
Cm2bLPqceVT26SyCO5T5dBYJ3GlHpe3qkurTfNyvDIeNzrzd/++Ozy9qzcUM
PxptFx0mXyDTkG12Kj6GT+FZ8qOqPE2V8a/pCh99lh9dZbTNXeT4CDu8Mjom
P67KvsXf1zdyTJV9d2ISxQ6JZUGD0Be2JnGvBw8ztgYtEqsnXsv/X4nZ8x9e
M9YcPMfo6lefI2P4duk3b5WO4z8v/Cex+6itr33JNvgieXCY6zdJfRfkEP7i
/Xq5Z+05+9KdNd/WHrU/4R5R+A/1kw6igdZ7v1pzY55U+3/ywvf9uRfdf3Og
7SfV3MwH7ISCn1hl8JE6d8LMUWs78p/Mxxf+RFV21/rU9U7JKfaI/YeXjRN7
Z7xRyUvHHZXzNufPo/7pYfpkRuyMfDH0G3oOfei5qD+in7ZhdWDOnH4c+ePD
fD/2qvMzzrGws51a726pKouDeyFwe/30H30SsCeHGTv8XuS3DjNGb8qov3mY
/xv2L3GV/XzvL0d5VD9t8Pp4u/oxT3Omi00XsP8MM37t9JqPb4eP9PQqfyA+
s58xfQvjn8P8v7EF0PZhnsuZP8o3DvM+my8iH7ef9uA5+hk3yVbcjDWcvZ+2
78Uj/2aYZzLECYoRXL72r31sDaYNnHuG+f9mDlN+O8z/i1ss4P8e5v+KfRX5
18P0ByxEVhrmf6d5pvvquRYM+EPDPG805n9XexlX67+W3EvOVr0ofWiY/3+2
UuGI5RPjfM0w45y9J2vCd3x+tWV7v72fug29ZspBynB45n1oyKiMZXuqnzoY
/eu//bQPsg0e2k+dh77j3Joze+7HdZe4/1Jix/uwl/IiWdH/irjHnP+LbXKh
UWmfnGBU0iz0avwoTzgq5dn7i77xr6HT6PgIzbuo4DNXv+739UzWhR9qqn7u
M3uM3X2Jfv33W5RHl/2TvfODfto82WH9j4n7lc3R/z+xDb46TNqNbr8xTNsN
u80rkb82TPtlL/rpjsr/LRTfe2G9F7HS+N1XZW/Up/k+WnO2DpfXmoCTwWct
ORxPmKj4wtO1tnyF4vLQUXeMzTQqZWvyhvW27p6DHfXKKj9Rz8Wvd0XhKJMd
yAzkBzZD5xPY+vgzlJ3vcKZIXKB4rA+Hue/t+feHuY/t4XeGuf/sPfvl/n7u
mU3J/8OMf3RWhxwg7lDC791z9qPAXXCQ/vAvh8nz8DvnDp3XE4+4YsD2GKT/
dcko7zxIn6GYaDHP4mzuHda33Uza4Tskz240yLhYMbFzDNIHYw/8Y5jfm29t
u8h/P0h/2nFo5DDtxyvY24M8a0XuMH+yhzJZxDMMAmf9QcaJLhPl+QZ5jm26
WIc3h+kTeyfgU49KnzQ/zSfVD9lGmZ3q2MDZfJh6zDFR3niY57bWj/Iig4yZ
XSXKCwzyDNmavp1Bxs8e77sZ5rv6iW95kOd1/oAfDvP81O/ZOYZpwz+BHWWY
5/s28o0PMgZhhygfP0hf4i5RPnGQvsSt2I0G6Vtbdphx4Xxw1w2TbqKZbOWP
lXy74SBjysWTPzFMuo/m7zDIGGvx1fcPk66hac7IOqvmedGqa4tebVb+A9+7
uHbflW9qln6eMXC+4IV+ymdks6kC9r1BnvO7p59nV+hqaMx/+klnzPHRmudj
w+RneNk00W72URnP8XDNRxz+RNFuukGeaXsk8B8dZtzJOnjjIP3oq7FRDdKP
vmyUdxukT/oHvstB+v5/SvYYpP92Lbr+IP3fm7MPDdJ/vzFeN0h/vxgx+7pR
zy3GGk27bZh8C8/CM28pvulbeLjm/O+on2FUxrKQp+0zNtXZ6tn0PUPgzDjI
+GW+jQerLX71z+JZDxYtA0fDyO7o2FNRP8mojOd4ZZDnjsTnivEV6+tORHtO
7C+YM7vKzp0pO6sLzxle8etigPlKnJXiU3COVx1+wt/5VrW9YZj2aLZosc50
CHcrkr/2LfmNLOfsHHkM/OsqL1Z1YgJHzoM1Kv+iymgceuPuNHj6c0+kenhs
++tX//q7aZjyCnrj+f5V8/Qc/6m1ck5GmX+Gn/XDgjtv59ydb/CDKqO3YuvR
Yv6WkTr0nvz8QeGgjWjyyP9xGNd6e0f4jXW5iuwwzDgOuG8U/lu17uZ5xzDt
/mz+dw1TTiIj8ftdPUz+vna1RVseHKZvgF8Af3i35sP31ig5eURu5gM5MvrZ
aJgxDuy1h5fNdnbf6aiMSTrTtzBMPf4H6NYg7yCw1/5Xa3V64Ow9TFvdvlFe
bpBnWH8d5WUHeY4Wbf686OqWAV98kPFTdPTnSk8/MfLth3k2fzPyzCDjrU6K
8g7D5FEHRnn5QZ7fPSPK+wzTLvUmXtFPG8sr/TzfKAbqrKg/c5j/kXuqb3+Y
dsRto7zEIOO21q1nMe4pUT/LMGMi/Pac9vJ6NX9z2Lb23MLFKz6u5/qTtRzk
OVrrbZ2t+SnmMkxbgnfrHgHfzvvk7X7GTe0c+VKDjBf7OfltkPFoJ0d5p2Hu
5z+hV8O0754W5d2Hadv/ZZSXGeT5jA+izyf6GXfxi8iXHmTc2R+jvOcw7aPi
nvyvrbin/wfvhJ97
          "]], PolygonBox[CompressedData["
1:eJwlmXn8TlUXxZ/f497fOfeRDMmQKRVCpfI2KU1KIRlDRYWEMiQVkVAiIpUU
yZgoIRQhlZAGEr2aNLzNqTRTIrzf9Vl/7M+z193nnufec8/ZZ+11anbr37Zf
PpfL/VqUyyX8nlPI5S6MuVwj/LOKc7kSIZf7EOtJo5JpLncR/vfEX6ZxR6wu
fm2uLef+17D6+Cdx7Q3aNyPeHf8krr1CbBNWwP9flsuNoq/R2DXEy3BtAbG1
WB38rcSHEpuALSe+iGsT6e8h+lsGng8eDX4AvFs+tpN7h3LteeLPgMfiTyS+
Avwc+GHww+AXwM+Cx4MfBL8IXgqeDJ4EboC/j/9/iP+uQp8v4a/GFuKvw9rT
vjq2gvYX0f4YYteCL8X/EzuM+7/k2n2p+5iKX1PjRfvrwF8T/wO7AzwbfAnx
WVhP/Holcrl2tD0R20i8Cf29TGwNtoj/3ojt5pt8kXnsqoNfx9+ALcFfj72L
vwV7AX8D9gb+RmypfGwlfT/P/0+h/0fUv54NPB88FbwG/BJ4LngKuEn0nNBc
GMK158CziQ/Dv5/4/fhPc+0+/F30/wu4Ou2f4fkWYYuJ7cO2EB/A+/1G/Ff6
qkDbwfTxKrHXuLYIfxpt/gu+EbwLvAj8Kc/+CTaCvkZiHxC/nfge4kuIbwf3
U5/gxeD3wbdojPWs4FfAr2p+gR8Hj9H8wzTpe2Oj6PtzcF/8C4mvpv2L4Bng
R8FLwE+CR4DHg1eBl4OngSeDXwKvAs8GPwZeCn4KfA94Argp+DLsfM097Fti
32GViLdgDI7n//cyHgPAu/W+xBoxfmt415rEd4Irg+eBZxV57BqAl6cew3f0
rly7WfML+wpcjvgs4s8Q/4n+K3FtMf4WbDu4Mvg5/FXqD1wVvExzBxvCs87l
2k3c35nnuUfrDdwP3AM8Gvw0uD+4F3i21g94MPge8Fv4b2eea+pzE/7mzHPx
eeUI/HWZ56qe4WrNZawl99fGRtDfPHBf/G5an/grM6+9Z7FX8ddmXgt6p/m0
Xwa+g/ZjaD8DvAQ8SH2Bh+l7gPuArwWPVX4A3wy+CXwd/oO8fz1wfew/+l5c
q4D/IeN5KLqNYttp3xn/geBnrYMdIH4N1+riv0d8kOYL+EbwleAu+GOwy8HH
Y1OILwbfhj+E+HjwAvAAcD/wZOU78K3gQeCJylfgW8ADwNOUz8C3g4eBHwYv
BA8E3wp+D3wDz/cDz75Qa07rlXgv4u2ElduwTuBz1Af+Y9g1+Jdij+Mfxz3d
8Lti08A/M7/KFvnaHeDJWGftBdiFmXOcclsprBr31uP/r1Xu5hmag3tjl2vt
YB/QtlrwXFiNTdfYEu9B++uxg+Ac83cS/lbizRTTN+HeldhxxP/EJhJfo5xG
7AS9M3i2vj+xX3je8kXucyj4UawLflOsN/4ErL2+NdYTfzzWDv9UzQl9X+wK
/NOxgfgPY1fin4v11X9jHfDPxPpr/mAd8Rtpjin3Y61Sz6mu+GOx1vgn6Jvi
P4JdrbHDbsOfhF2Ff76+Ie8yB9wbvwPv0wP/fqwt+GSsO/44rA3+Sdg2fSvl
FMb6Wdpv1XwEfw1eAN6ssQ+ey/MS/3c5reG8n0F958AT8v4PPeu/tB+T9zPr
W5fXHMz7m2ssK2gO5z2mevYyWmN5v4PG6nC9Q95jpmc9SH/j8n7mdhov5Wie
pVrqsc+DH8z7G2huHgaemfcc1dgWwE/kPcYdNN/AQ7n/aHBH8BPgu8A1wVfo
e4MHg2uASzCX8thkPXvqXPMXz3NX3jnnFPC9tO9J+wOJ18q/4K2J10wD8HBw
V/D+xHMnAU/Kew5pbe+lv5F5r/E8/sdYr7w5iebCPvCovOfER8F7kPYecar2
+v70dxt9V1fOAM8BjwIfC+4EngkeKa4BnqsY939L3zfkPRcj16bmPSdPBt8N
vp72/2KtwKO0PvArE78cPBLcHVwJ3BJ8l3IcuGLq3DcU3CVxDmyh3A6+Cnwk
uLlyVzT3Kw9uptwEbg8+QjlEewO4Dbic9gQ9D9Yj7z32A579cL7H9NQ55X1w
SfC01Gv2e/CBYu+NuqeN5jv99aG/KlqzWp/gm0VWwacpn4EHgouU08CzwHeD
I7gx+EnwveAMfDZ4Ong4OIDbKh+A+4OrglsrXytngY9KnQuKwY/mnRMagR8H
30m8GHwG+EyshNYmbRpqvRLvS/wQdpbyK/gO/FR7CO/XJpprTFWOUT4QpwHn
lYOUP8SBwAcT7y0Tg/cO7THP63kYrynKNfzfSeA7teZpuw/7kbb3cu0y5Rbi
rxErG5yLpxNfD64BXgOeCb6Itk20ZmlfGltLfD3xJcSfEB8G/873WAZ+E3tL
z058C/6TiXOvcrhyt3LwOnB54quIz0jMTdSH7hVH2YB/HPG1+LOI14rec7TX
dMfeBJ9LfBPxOcTfBjcFbwPPBX+C/wZ2LPOjD9e2EO8A/gz/aeKbwM3B28FP
gd/V3AV/AX4G/CF4CHgveCn4HXBb8A7wfH1zcGWNQd7v/JFyC/H9wuIL4F28
0wX4zbGPNdeIH1TtAf4H/DP4lhLmvK3Av9G+Is9bi2t9NZfFqcANwa3x/yRe
TbVPCef+g9FcQntAW/xU9VeRx6yW5gLXthW55jpBXADcifZ7sfriAuAr8P9O
zM2qYr8l5mgniisRv1rPitUTF9IY4P+lNcLc2sp/dMubk4pbVcf+SMyxxJ3f
wrrkzaHFtY7SnpuYcy3HfyHz3FSNo2/1JvZykb/ZxfxXY/6jUbH7EFfKZeZW
4kzifsXYjsQcUNwzYp8m5qDiRuWxnYk5krhUBezHxJxKXKgc9l1iTlQHv25m
br0qNdepJM6aN+epjV+X51maeozFtcpg3yTmXOKKh2FfJOaM4pIJ9lFiTinu
djj2VWIOJ25WCduVmKOJKxewzxNzZnHrPPZBYo59vvZunmFN4hzaTfksmCuc
KE4k/hG81zfA7guuOVVr/sTz1sY/i+dfKa7BO3Wlr32M7R7iLbRHEq+JtdRc
p/0RwWtUa1M1a7ngHKHcoJp2Q3AO0NrXGOnZzgvmjnrGf4LnnOaaapxviZ/N
tdbgl7Cd4EuCue8ribWCJsFcRprBD+AWwbXFq5qjwXNWc1U11oHgnKZcphr+
lOg9RnuLcs7J0XuM9hbliEN6P+4pm5ozNs1cU6uWXsn7/oW/J3PtUEacLDrn
KddpjV8PznF/ITXH3B+8RrQ2pDHsCV4jWhuqeQ8FcwJxAWkIf+AfE8x9x2NH
B+dY5VbV/D9rrQXXSuuxXdo7g2updcrX4FbBtclabG5wzalaU5xiTnDNrVpb
nOUX/GuDa5cN2KLoGlu19aC8v/1C8LjEc2BecE2qWlQcJFVtKH0k8R7ySrAG
oNpfnPDU6D1ee7ty7sJgzURaiTjiXj1bcK31ju4J1mSkxYgzHh2tAUn70R5T
Wrkieu5J4/mp2DlUuVM1cYdoTUNaRlNxFvyOmkP4Cc/wGX4Mjr2oOQ9uF1wb
vqacAb4Juzhxju0VrVlJq1LNUSNas5FWoz2ppOZmtFY1r8ja1FfRtYU0qpmZ
NRhpL9JkrsbvHJ27laM30/5krJX2ZvorhX9VtLalnF4xmnOIa2gPLYrmZOJi
0rBCNEcQN5AG04v7f+PaxsSc+Lrgb6xvK87TOXgOae6Ik1wvrQP8emLOEoLH
SGOjMdC3/QS8IvE3/jR6j9HeomvNgvdI7Y3aA/qAfwe/kZiDXhG8p2ovFYds
GVxDqHYQx2gTvGdqrxQnvln6g/b3xJz7VvCf4LcSc/TB4N3gtxNzdI3d1+DV
icewZ3SNqNpQOeqy4Byh3CAOemlwTlEuEQc9JzjnKNeIY14czBHEDbQHfoH/
ZXTu057TOniNaW2J444A/wXenJhjfxO9J2sv1jPdSXyPvmdizt0+eM5prokz
dwpew1q74tRrgzUmaUuqkS4I5kjiRtqDjw3mPOI60kTLRnNIcUdpbqWjOaK4
oTS3AcEalrQrccYjojmruKo0rJGZ14jWRgusVDSHFHeUBlUymhOLC0vDyqI5
s7iyNKvbgjU0aWfisGk05xTXlAZaIromUi0kzfTIaE4tLi2Nrm+w5iatTZy1
a3ANqtpTnLd3sIYn7U6cfEJwzlCukEbYJbhGVW0qjlsXvDG6dpfmeWUwZxNX
U012rPaizNxwHfHGwRxR3FCcpUew5iGtQzXBjug1rrW9XGMYzPnE9cT5Wyq3
RMfE4YYFczxxO9UMnaI1O2l1ykEjgzmeuJ1qiHXBmqW0StXAa4I1U2mlqoFX
B2uC0gJVA5dVfYQ1Ts1JblX9EKwlnIcdKf6GXZCaw6jt1GBtRveUFj/Dzk7N
SUri98HOSM1JBuM/EawlNEkdezRYu1Ab9T0tWFvQf5QC9xNnSM1Z5D8WrGXo
mv5rSrCWof88IvMz61nFud7LrJFLG78ztVa/LbMvzf4nxQrW4m/HquJXw8YR
21xkbVIauLRvaZQ1Cq5ZVKssSF07F2EzUtfQFTO/o95NnOqogjVnac3zuVYR
XAmbi99f7TX/Mmub0sylnf4Q3FYaagXwkVirIt/zEW0/xObgD9P7EvuG9gPz
vrZN3KDgWkOcuDJth2AXp+a8+4u9JrUWVQOeFV2zqlaVJnNGdA2u2ls1yAXR
Nb5qe9UMZ0bXnKo1pdnciD85WJs6DUs0duBa4q7Y/mgNUtqjNIoSmTmiuKE4
6enRNb5qe9VEvVRfBmtbDVWjgScFa0mnYGnma/LFuRtF18SqhaUhnh2t2Uir
kSZ/TrRmIa1CmnsVfXtxrtQ1RjX8u7BmqWsGjdX0YK1QYzYis4Yh7aJ56ntn
BGtz6kNcbHjmmDiZ+poZrE2qz5D5nfQuqgkaR2s+0nqk+WeZx1BjJ859frSG
Iu1ENdy50RqStCOdIZwXrSFJO1JNWJSZg4t7i6N/nLlmV60+HCvD9yhdcK0v
DeO0aA1F2olqyIbRmom0EtWg2kuGBmvR2lM0t/7OfPahOfaP1lbms68HuSdT
vszs34vtxj8+mMtK89Ta+Fc1Qeo1or11ULAWrD22kdZPwWdnqhGra3/PrKXq
TEhcWZxVXFWcWXvh8GDtXntiP/A94NGJOb328oHBWrX29AXBZ2w6W5OmtyT4
jE1na9LEFgef2emsTpreyuAzFZ2lSNNbEXyGorMTaXoHxKUz5wa90wvBZ1Q6
m5Km9ZS4R/TZkzQvcaWewVq4ONOy4DM8nd1JoxE36h6spYsjiZv0D9bSxVHE
dW4K1srFeUoxVocVXDtJgzpKfCvzWYjO1D7H/yzz2cvdqbWSKtr/UmsmdaTF
ZNaidU3aS1Xt36k1mFrEa2ML8dvmXKupJlUtqppNZz2fBZ/d6MxHZztfBucy
nfHoLO3X4NyoM7Xjwd9mzq36j2PANQvm/vqPhgXXPKp1VqTW4k8t2JcmXx//
hILP5nTGW6/gPVZ767LUtXCdaF81cRXxkcxavc4QpaXuCK49pamq1vin2LlT
NcfG4DHTWOmM6xCxHZnXjnJui+gzPZ3lSSOpIL6X+WxKZ6w7VatFn13dT5ux
wTlQuU9ngN8R/z5zTHvKVZk1Xmm7ypFfg7/KfHamM1idNWtNaS3pzFnaw0XR
30IaxP8BUhETeA==
          "]]}]}, {}, {}, {}, {}}, 
     {GrayLevel[0], Opacity[0.4], LineBox[CompressedData["
1:eJwl13f8V/MewPHzaw8tpWk0ae/SUNqRCt3LvdpbpYFKKqTQMFJKKUVRae9B
U0RLC+HSddtaaGiv+3w//PF6vN7v9+d8zvl+zjmf93l8C3Xs06J3SpIkk1Mn
SWVEPDxNkrySPkl6Z0iSmnyE7+M+/EDGJCnPteVbuBY/zSXVz4unY5H8I76A
4eqtMFrcmq8au4bp4mf4fvWjXIef5QfVK3A9+Vauy325lPpF8cdYLJ/BlzBC
vQ3eFrfl68ZuxPXF/bi++m/cgPtzE/WK3Ei+jRvyc1xa/bJ4JpbIZ/EVjFRv
hzHi9nzTWMIfY4C4sfqxuC/8PD+kXimuI98e6+GBXCbWLv4ES+Wz+RpGqXfA
WHFHTkEqzMCgOJ/6cW7Kg8Pqlbm5/Btuxi9w2Vi7eA6WyefyDbyu3gnviDtz
aqTBTLzouIfVT/Aj/FKcT70Kt5Dv4Ed5CJeLtYvnYbl8Pif8hnoXjJN35bRI
h1l42fg/1E/yP3lo/G71qvy4fCc/xsO4fKydF8hX8EJOxW+qP4nx8m6cHhnw
CV4x/i/1U/xvfjXWo34vt5Tv4if4Na4Qa+dF8pW8mNPwW+rd8a68B2dEJszG
cOOt1H/n1vGuxX1Sr8Zt5bu5TbwjXDHWzkvkq3gpp+PR6k9hgrwnZ8YtmINR
xtup/8Ht41nF/Vavzh3le7gDv8GVYu28TP4pL+cM/LZ6L0yM/cpZkBVz8abx
Tup/cmd+K56reg3uKv+Wu/Borhxr5xXyz3glZ+Ix6n3wXuxzzobsmBd7zviT
6qe5G4+J561ek3vIv+PuPJarxNp5lXw1f8q38NjoA5gU+59z4FbMj3fW+FPq
Z7gnj4v3SP0+7i3/nnvxeK4aa+fP5Gt4NWfld9T7YrK8H+dELiyIZ268j/pZ
fponxPuoXoufle/lZ3giV4+18xr5Wl7L2Xmcen+8H32Eb0NuLIx7Zryv+jnu
x5PivVevzc/Jf+D+PJlrxNp5nXwdr+dbeXz0GUyJ/sJ5kBeL4prGB6j/xc/z
lNgP6vfzIPmPPJCncs1YO2+Qr+fPORe/qz4QU+WDOB/yYzE+MD5Y/Ty/wB/G
PlOvwy/Jf+IXeRrfF2vnjfIN/AXn5gnqg+Nc0ae4AG7HEkw3PiS+E/wyfxT7
Vb0uD5P/h4dGz+dasfZ4jzIlyZdqn4s3cVV5XvHE6Gf4MPoY34E7sTR6RfSR
+F7EfufZ0bc4v7nHOR8fi/2K/zr+V3wtPoojuJ7ONyTeZ9Q2Nix6TxwXPYdv
GH/UOb+P3yz/OXqlWg7nLYLbkBu54rciD/Y79gDKif907GlxZXEZvmj+Yc4p
/1H8Ey47Zr5rXOEO0R9wAPtR2rFbsBm/4KvYu+buiR7BuzkjXzK3uHOVwD3R
Z9Tu5mLYFftRngWZsTf6kuM/MFbKNaZyad6Mr1HCeJnY7/jQ2DQ0RiMUQUMU
j3eTz6Fo7Ie4rnMXMKe+uAFKivMhf3wDjJ1xzXLis7zD/PRqO+O5oIZ4X9wf
YwfNPYQD0U/VrnC56Gm8B7vjWvIUc2pwWW7uvMVRLO4R380luK5jn+DM8p+5
MZrhlOu055PclBvF+x97DNfUhpp3lavFNwffmp/NdbIjK36Ib4fx92P95kyO
e81T4h5xScfcE/cyngOndXwLLoyi4k1cJH47l+KCfBd/yQW5EE9yrnooHH2M
C/FNTpzzRjzj6J+xF3gH74xnjUryb3g7Tsd+iX7EF/zevbFP4/nHPsBmVJFv
463YEns4vitcLdYYPSN+F2/CV6go/4I34lT0lejXfN75v4u9LD/Ba7EOlWNP
8wasjx4nPxn3lY9HT43vEq/GGlSI7yCvwsroPdGn4vfH2qy9Ikqq3eEe5eCN
fCvfGd+QuI/IFb+Rc3K7uO/mjhSnifcAqZwjNVqqvx518ajYY/J9eMic3+WX
Y19iIRbEexPPxrGFUTCeLYrF3kaD6GXckLc5biv+hxHRT1Et9jynRrf4fqJJ
fGfRFYVctyDaiLPFXM7ObblO9P7oFbiEjDHOmXg//+XeP+64DLGfOD0/Ft9Y
9MBp4w/zA2iNVpiDuThn7BHeh18wzdy0fms6LHPu5ViBM+o11c7yofiGiQ/y
PHOOGf8NR+N9U78dVY1dlV/HNaRED417jwrGh0cPQQHxST7smCPRW2K+c74m
PqF+V/TReL78Bxfl0iiFevF94vqxDmOzeGbMjV7Cr/KM+AY515DYO/LO8i54
EAdRVq1TvDfGW3IW+a+clXtyLxzGoehjsbdwr2tuj2eTyjPwx6qC/1fVnX4z
1+fmaIXueB4jMQlzsRa7cBAXcBGXcBlXcBXXcB03cBPx5y0FrTyrPK7ZBKnk
TTk1p0FapEN6ZEBGnDf1AHZiDebgPYzAAHRDSzRDPVRDeRRHQeRF9r//DsSt
S1w+SQt/IxNLTXIK/ISkZ8rf/zH/D9fG02g=
       "]]}}], GraphicsComplexBox[CompressedData["
1:eJxlm3uczNX/xzeX1cVo05aaZbMiE7K5jNBiM+WypMltJcYlK4yiDTW12UVN
hZVq3FbJbNK6jtTm0pRYpClskXH7bmKn2MUyIeu2v76/x3me9+fx+X7/+T6e
j9dp3pzP+7zPOa/zljRyQt+MajExMb1jY2L++//rN9xftH1FxZaf2re6Kybm
ZJd2B3+bVvbPac2bL7+dGtetTHPneztW2X1/ad7W4fS3zx4v1dxt8JKsaQ8f
1+y7uHRKn+slmue3q3lh0aJDmomfu2n3cy7HKR0fJj5MfJj4MPFh4sPEh4n/
VMdx64PeMh0fJj5MfJj4MPFh4sPEh4l/xzexNyWEynV8mPgw8WHiw8SHiQ8T
Hyb+vkc/fcpjOaPjw8SHiQ8THyY+THyY+DDx5wW7LAk7z+r4MPFh4sPEh4kP
Ex8mPkz89E5HT9t9FTo+THyY+DDxYeLDxIeJDxPfMizYIOQ+p+PDxIeJDxMf
Jj5MfJj4MPFf/OTWJzyW8zo+THyY+DDxYeLDxIeJDxN/7++DxtsCEh8mPkx8
mPgw8WHiw8SHif9ww88/DDujOj5MfJj4MPFh4sPEh4kPE//94Rc3e6MSHyY+
THyY+DDxYeLDxIeJH13qOG73/a3jw8SHiQ8THyY+THyY+DDx+/3x/i0R+wUd
HyY+THyY+DDxYeLDxIeJ/1XSsYd9YYkPEx8mPkx8mPgw8WHiw8S/a2TLQQ7P
RR0fJj5MfJj4MPFh4sPEh4k/JT8rO2q9pOPDxIeJDxMfJj5MfJj4MPHDx0PL
/UGJDxMfJj5MfJj4MPFh4sPEb3//vXucrn90fJj4MPFh4sPEh4kPEx8mft5z
z1+sqpL4MPFh4sPEh4kPEx8mPnzhh6z8f/fBLS082SkBv5zHYPSzlQmzLBE5
L8Ho617beMhtk/MEjJ55tb8t5D6tdRi9bdb5KbaAnAdg9EvXcnd4o7Jfw+hH
O981M2qV/QxG75z93Bf+oOgw+pItXxx0umQ/gNFj/v9/Ui9h9OGpfZoG/KLD
6NtyPurjcki9g9EbbS2bbImIDqO/eVOHj4NeqRcweuljb29322Q9w+jdpv9W
bg2JDqMv33b/nSG3rAcY/ebqmR09FslXGH2s4/sRtoDoMDrn/X1dilv3uX52
y7VBBwvCTskvzuPo3x2a9I/dJ/nFeRk9Z/Ad3XzhMq1znkXvemSNL2qV/OK8
iV5jSNoJp0vyi/Mg+s6jf7YK+CW/OK+hvzN0Ro4lUqF1zlPoD1S895fdJ/nF
eQfdm1xSJ2KX/OI8gn5yQot2vrDonBfQe6x7bajDI/nFfo6+8tyuN6NWyR/2
W/RbW9Vb7Q+Kzn6IPv6ljH1Ol+QX+xX6z198eaWqSnT2E/SW0ZsaBfySX9R7
9DmtnT1dDskv6jH6ucwlEy0R0amX6M4vTy8IeiXfyCeY/IHJF5j8gMkHmO8P
871hvi/M94T5fjDfC+b7wHwPmPmHmW+Y+YWZT5j5g5kv5m/IogeKvVGZLxg9
0VqUGLHLfMHox/KGveDwSL2H0fMTrn3jD8r8wuijPlp4a0yMzC+s108D+zMu
h2G+FaNf2HOyn8sh8w+jD7z9kdctEdFh9K+feis/6JXvA6PfM3ffj26bfC8Y
/dXipPPWkOgw+uG4ifeE3PI9YfSOT3/XxWOR7wmjf/R+7edtAdFhXT9/GTwn
7JTvD6O76q4o9EZFh3V97fvPUbtP8gNGb/jhEzUidllfMOuR8wPjp+/7sLkv
LMz5YdvVytfe7Vex5fFb+sUmhCS/OD+gx86s6O+xSH5xfkDfdevsT8NOyS/O
D+gzZ9midp/kF+cH9N61d6T6wlL/OT+g18kd8V7UKvnF+QH9ZGzVi7ZkyR/O
D+hp3Z+cHy4WnfMD+sq3F3/rzZT84vyAXnvXqVJ7vOQP5wf08Te3rx0pFJ3z
A/qeHt42vnTJL84P6C3f3T/YUSk65wf0uT82mh7Nk/zi/IB+7paXVvhTJH84
P6D3TdtS7CwRnfMD+vqZlstV2ZJfnB/Q43969r5AkuQP54dXT7YccX1JuWbO
x/Bdzgfrjlh2RucfTL3jvycezH6SPnz6+Zd7nf6f/YTfg8nfFfPaP398/7/3
hcfGJkUKhZ2/pJQ7S6Seks/oV7bWnOioPKW5bt9DHQJJUl/Jb/Rg1/zv/CnC
+3+d/I4lQ+ot+Y4+taizJSZHeH6/umF3gdRf8h899fEjz7qKhAftX9skVC77
H+sBvdqOV1YGY4WtA3pNsiVLfWZ9oB9vNDPL0kT4bNnLIxwdpB6zXtAff+7g
p8Gdws7m296JHpbxrB/0ZZ8+8JN7jPA6d9w6f5bUc9YTemzppKj1VuG6q11h
Z6LUb9YX+ujGRfeGVglnnl59o2qLjGe9oe8adcdjnieF97e42iQwQuo/6w/d
9tmwMbYK4bYv9HzSVV3qPesRfWZkzXvhucLz1yyYZPlMxrM+0cuaXPva21r4
0pnI4mA32Q9Yr+i9R6eV2PcLD2rZtsh9UsazftFXL19YMzJZeOOL08usM2U/
YT2j1/nrzxa+esLWQPEdoeaG9X9qVabDI+sHZvzNSdtyLRmynxwY22OrPyjn
O5jxIb/rqLtA9peFZaW3x8TI+oEZP7vR1Wah8jI9frB7msvlkPUDM77Ppws8
tmTZf+qfbrAm6JX1AzM+rnHbXd5M2Y9Kxm++ag3J+Qdm/K/Liu+OFMr+VDyl
+WfBWFkPMON9TV7IcFRW6PGtN3h+dhfIeJjxLfbVOOxcIvvXB//88Lc1TdYP
rOfnzn43xaTKfnbhkbv/vW7JeFiv935+W+APGd//1VFdPbmyfmA9n76Kp1wz
ZL/7euP6sbZkWT+wXu/7O71iaSL7292VMe+Hi2U8rOf/rtlLgjtl/Ksdntro
zZT1A+v1PuDwDvcY2R8Pej7+3R4v6wHW32ue7Yz1VtkPO24uj40UynhYr/cD
U+JDq2R83pUOLX3psn5g/X3v3vGo50nZT691fGeAo1LGw3q9D7zzOVuFjB/y
+oGsaJ7sZzDjBy4YMTM8V/Zf/b6m/vtJD15ZFLXK/Vy/fym93cr5J50uOb/p
9ymlX27W5pGAX85v+v1I6ZtX7X3LEpHzm37fUXpWi/H73Ta5H+j3F6V3XnPz
/SG3nN/0+4jSYxb82t6XLucz/X6h9JHhhsMdlaLr9wWlb6s34e1onpzftP+v
9MaDvl3rT5Hzmfbnlf7mwtsOOEtE1/650v88+Mz1qmw5n2l/W+nd7i1oHEiS
85n2n5Ve8MylXq4i0bU/rPSb8x5/2ZIh5zPt3yp93OEP8oKxcj7T/qrSQ9Y/
troLRNf+p9JbPJt8ypom+aPfh5VeuqvG726b1HcYfXlP/0Mht9RzGH1MqFOW
LSDnJRi9Wa/DIW9U6juMfvqnKfdG7FKfYfS1ve8c4/BIPYbRJ+4OfO0PynkH
Rrc2XV4tJkfqLYz+2vMXHgwkSb2E0Y9+3vVpV5HoMHrKybmvWjKkfsLoS2y/
fxKMlfoHo98Y89AP7gLRYfThK14/a02Tegijf3/qx7tC5aLD6I2a3dPJkyv1
DkafPm70KFuy1CtY58fKr2aFi0WH9f2xvNqX3kzDeVyxrm/Kv4DxK2D8CRg/
AsZ/gPEb9H6n/AUYP0HvV8o/gPEL9H6j/AEYP0DvF+r+D3Pf1/Ve3e9h7vMw
93eY+zo85baV3VxFMn8w9X9iU3t/xyYZj5+2+VCd+z6f+r/nL/w1dPN5C78N
3Xy+wn9DN5+n8OPQzecn/Dl083kJvw7dfD7Cv0M3n4fw8/Sf33T+wd9DN593
8Pv03890vsH/QzefZ/AD9d/fdH7BH0Q3n1fwC/X8mM4n+Ifo5vMIfqKeP9P5
A38R3Xze4D6NzvkCnfs7OvnH/Z77Ovd5s/8Ec5/Hb+K/h/nvqQ+Mx39iPMx4
6gfj8aMYDzOe+sJ4/CnGw4yn/jAev4rxMOOpT4zHv2I8zHjqF+PxsxgPM576
xnj8LcbDjKf+MR6/i/Ew46mPjMf/YjzMeOon4/HDGA8znvrKePwxxsOMp/4y
Hr+M8TDjqc+Mxz9jPMx46jfj8dMYDzOe+s54/DXGw4yn/jMev43xMOPZH3Q8
Vd+1ruo5TP2Gqdcw9RmmHsPUX52Pqt7C1FeYegpTP2HqJUx9hKmHMPUPpt7B
1Dfmj/MqfiDzg859CJ35Quc+hM78oXMfQmc+0bkPoTO/6NyH0JlvdO5D6Mw/
OvchdL4HOvchdL4POvchdL4XOvchdL4fOvchdL4nOvchdL4vOvchdL43Ovch
dL4/OvchdPIBnfsQOvnB+ehgTMIVe7z4Uefmni3ypwg3/GJeuidXOG/ahh6+
dPGj1t8xq25MjvDxVq2Xh4uFh1TrvyCaJ37xpA+ajnAVCS9bv+eCPV78qsQZ
5yLOEuF2d24PBGPFnxrdxu3wpQsfq57bNpAkftTlD4ffsKYJ276q9UE0Tzj/
zQdnWDLEj9ocf723J1e4rO2yY84S4VE1d/7iLhB/OGveosXhYuEDg5cuCMeJ
/xTvaBUXmSzc8LaEi9aZwu0Xn/3Ou1540ozsR3z1xF/K6TW2fqi58MIjKX/a
+wsfKNrtcmwSPj5rg8OzW/jKf7f7i8LtatT3RgeLH9X155pu2wThwUMOtfUt
EF74+Lg1/mvCy2r3/yAcJ35T8KOmQxwdhC+/uXG/c4lwjSfzN3nXC9f/z+QZ
0cPCg3fEXqvqIn7U6Nxzx+z9hac22L7SnyW8ueaA+wN/CO/c3fnmyEXhkqF1
f3Umiv9Uv9unaa4ZwrY6ucm+BcKpS4ZXVm0RzvKef8nSRNbDO32ODHR0EF5a
srZhYIRwyc4ui4I7hcvmPDg1eli42n3Xu7uqy/2jc60537vHCKftfeUzf5bw
yGG9Jlg+E6Ze6z9fRWIHz27Rze815vcY83uL+T3F/F5ifg8xv3eY3zPM7xXm
9wjze4P5PcH8XmB+DzD7/WY/3+zXm/14s79u9s/N/rjZ/zb722b/2uxPm/1n
s79s9o/N/rDZ/zX7u2b/1uzPmv1Xs79q9k/N/ih+FYw/BeNHwfhPMH4TjL+k
79/KT9LvI8o/gvGLYPwhGD8Ixv+B8Xtg/B0YPwfGv4Hxa/R8KH9Grzflx8Bm
vwH/WNfv8yem2pLF78M/1vU3M2e3N1P8PvxjXT//rl8/Uih+H/6xrn8vbxrn
qJT3G/xjXb8uDNjkTxG/D/9Yr+fJ0VoxOeL34R/revJ69+aBEeL34R/rfPhm
Xl9XdfHz8I91/bl6wmP5THT8Y50/Ka39wW7i9+Ef63qVlbPLfVJ0/GOdb8E9
FdaZ4vfhH+v6dr1+vVBz8fPwj3V+dnJ39uwWHf9Y18OpmzJsE8Tvwz/W+fxd
rdxwnPh5+Me6PtwY8JV3vej4x7pedFl2xN5fmPs8zH0d5j4Oc9+GuU/D3Jf1
elL3Yb0fqfuuXk/qPgtzX9XrSd1HYe6bej2p+yTMfVGvJ3UfhLnv6Xqj7nMw
/giMn6Lrmbq/wNxX9PpT9xO93tR9RK8vdf/Q60ndN/T6UfcLmPsEzP1B75fq
vgBzP9D7pboPwJz/9X6pzvsw53u9X6rzPGw+v+NXwfhTer2OiCsMxsr8mOtV
s+OrqyekyXyZ69XpkT37enIl/8z1au2JyNJwscyvuV5NHDW9wh4v82uuV60j
iZ196TLf5np1Zf3Qbp4nZf7N9WrI36tesFUIm+tVsM0VX3iufB9zvUqc1CPo
bS3fy1yvpn41/4R9v7C5Xh27UHprZLJ8T3O9SrW3ae2rJ9/TXK/yJ097xrFJ
2Fyvqn29Nyc6WL6/uV6NutSgwH9N2Fyvtrcbv9e5RNhcrx54ZfOlqi6GemSq
V/iLer6Uf6j//sof1H8f5f/pP5/y93Q85d/p85Hy52D8N30+Uv4ajH+mz0fK
H4Pxv/T5SPlbMP6VrifKn4Lxn3R9Uf4SjD8L45/A+CUw/giMHwLjf8D4HTD+
BoyfAeNfwPgVMP4EjB8B4z/A+A0w/oI+/yg/AeY9FTb3M+t/z4H/vviNuFC5
MP1o+OXmfjMYnXqm30sVr32g5bx+W/5d/28s3ua/JuPN/WgwOvVPv68q5vca
33jkjphUGW/uV4PRqZf6PVYxv/fn1P3DXDNkvLmfDUanvur3W8X8XkHVxLXB
nTLe3O8G6/cIVY/1e69ifm9cjuW69VZ5fzL3w8Ho1G/dj6OY32tx08penidl
vLlfDkan3qPD/N4/qffvdveQ8eZ+Ohid/UH3hyjm956Z9tIFa5mMN/fbwejs
J+gwv7dp65aE0CwZb+7Hg9HZf3Q/umJ+L6FaHYfnIRlv7teD0dmv0GF+7/Wu
Q8bZ9sp4cz8fjM7+pvvhFfN7/5m+8v3wRBlv7veD0dkP0WF+r1PR5Y3eujLe
3A8Io7N/6n58xfzeJ9W7H7N/JePN/YIwOvstOszvVTnm1YoMkPHmfkIYnf1Z
/3sAxfzeiDdPtPT9I+PN/YYwOvs5Oszvbd3eaqBjkYynH1GvX8Xo7P/63yMo
5vfur5nzRrSjcNqZHy7b95/UXPvFUd199aRe7jkbMz86WOrd3AkflzqXSL3q
e65Dm8AfZzTHv3RgmqWJ1IvyVzuctLeV9fnkprdvj/wmvKbyt3a+V2S93d6x
sctxr+T3hNcy34puFv5l8/er/UMkX1tdrbPfeUP4w0eHXq36RPLl79dXNQo8
Jt9nQLCyp+uEcOG17i9Z3pL5rtdp/sLgA/J+y35WOmN5Wd3Pz+r9Tv/7IMW6
Pqnz1dc97j3/777/P/sX5y10837E+QvdvL9wHkM37xecz9DN9Z/zGrq5nnN+
QzfXZ85z6OZ6y/kO3Vw/Oe+hm+sh5z90c33jPIhurlecD9HN9YfzIrq5nnB+
RDfXB86T6Ob1zvkS3bx+OW+isx7JL/womPzT/WvKX+D36O+H8ZMZj/+g92PV
3w/jNzMef0Lvj6q/H8aPZjz+hd6vVH8/jF/NePwNvX+o/n4YP5vx+B+6nqv+
fhi/W/enKX8Enf5+GD9c92Mq/0TPn+rvh/HLdf+a8lfQ6e+H8dN1P6fyX/R8
q/5+GL9d97cpfwad/n4YP173eyr/Rn8f1d8P49fr/jfl76DT3w/j5+t+UOX/
6O+p+vth/H7dH6f8IXT6+2HeA3S/qPKP9PdX/f0w7wW6/1L5S+j098O8J+h+
UuU/6XxR/f0w7w2lPWsWr6iSf98OD3xrZLeScuH+Fzu+7LCd1Dzpoz1pPgMv
C04ucXuE37zreGyCge+eEt7qd5/S3K6Be1HUwKM71X0oFBTuNn/qAI+BD156
OS4mUKb58se1TjoNbPtu7eu2mHLNN9dLWBauEj3vlbhhrqjomxOXtQsYuKxz
r5DXcVpzaMGGqN3AQy6vXhO0n9Gc9UnqW5Z2wqu3/HVPxCs8+57+j/kMnOjp
ec3qOau5c8P/7HMb+MXUN593hIT7LDr3XvRH4WOVkTRPsEJzjN/TKGTghcPj
jhTHnpO/f263CQUG7ttp68/l2cLH42a1j88RvrLUVS2nQHjcbt/8dAOvf+P2
C3lJ5zV3ffrQsCIDD/5j9YPJacIhy4lvYw0c/93QhLQi4WXvN30708DBpKvO
knLhFn1aRQoNPOnGqq6Vo6Kaa/w6eW1ShnD9kT1fzc0Vnj0nu3aGgQ90vjK2
IPZvybe6238rNvDU/AWfpCQLn92zu028gdtl93g/vUB4Z9+617MNXHI8srO8
WLjP7fWfLTLwwi3zN8amXZB8/XB442QDp97f9mxepvC6p8ZNzzTw5arS3wvL
hd/Zt7ZXiYGXPjf9rrT4i5rj5m5ckWTgwaltamXkCpfdeT0z18DVlhWnVBYK
ZxbH/lJs4M0501rGJ1/SnNa/V16KgUeWJo4qSBf+NW7A5WwD19+6d0BRsfBq
36Kt5Qbe3viFWemVwm2f/vS+ZANn3ZT4Rmam1KPav/11Ms/AjTO+WR+7WNj3
/vluJXnCvEfDpQMebhmySn1ZfuDnLJtL6sWY9LE/ef1SH5odrGmNlEo9OD0o
f4zDJutz7aHOG/xuWY/t15yplpMu6yfvzKPNkisN6+2hmU+X5El+D3nx4Ku5
KZKvwbUPLE0pEU6smPRDebYhX5OLzuYlyfc/NuGOu9OKDPm0blinylHy/fLP
rRlVECvzWa3VtVnpBcKjXkr7MjZN5usr+7t50R9lvvYfrZ/pCAlP+brJKadF
5mv+0E3f+w3c/pFtjwScMn+DSgbcHvO08JUNLq/FJ/NpHRYd6jJwsP3V/e6w
1M+jv89ZHTTw1E0L7g9ZZb6XDG9+1Zog3LCBtUN8ssz3unMnlqUYePrQMcOL
ioXrtmr9c7mBj3/89duZmfJ9Ml/K+TvPwI+X1Agkxcv32f/FHmuagZcl9jtQ
XCjcNlq/a6WBY4f5r2eny/ec39o9tsDAoz+paJxcKXwpc9PcdAPv+r1T75I8
+d6Dvqy1MXaxob40nP1ybop8/41/D/i90MAzhx/OSykRtrZdFpth4LKltm3l
2ZIfr02KPhSfI9z7jymn8gznh6NfpQ4oMrC+P1Ivv1h4uNBwnlibtCMurUi4
88U5WZkGDvbuWRD2S779vGPIKFdUeOruyCV7RNbvnG6V64N2yb/UPtOf8Nkk
35w/zLspwSNcbW+iL+qWfKvbo7XTExTe/tQ3x50Bybf9u/YsCVcJe4vTWwWi
sv7n93SfsTsk/5bZrmyJTZB8ahGpnpjmEI4d2+OvwqDwnCZ9n6gsFR69Yn6d
DJfk29mMpeMLvML/f3yOkXxyLj/7YbpN2NaszdAiv/C6P1O+iQ0Jzxw37c1M
h+RT3aazjhe6hctW7l2VFBHOfP7QLRkWya/e5Q32FXuF93/etFV8QHh18/FX
sm2ST21PTh5U5BSuM35zUnJIeL5te3ZmVPjF1Tf3LHFLvl0aU/fzJJ9w8emB
E3Mtki+DVgzfU2wXnt0iPz7macmXPms6P+fySb7EtTzyRTAs+fLr2ldiEhLk
+/uS45/yuOR7D1y37uOwX773Pa2ePG2PyPc+e3BSgzSffL8+9xY9XmmX77Xu
mTvGF4SF4/KGfZjuke+ReXjN5tgEme9frdf+KAwKt3027ZYMl8yvb/HCh+Nj
ZL4uHfkzvcgvPLC+PTvTIfO1cciM5UkR4Xs+/mV3sVfmq/VDny1ICQgPqX01
x2bYL8e/VadTwCn80WeFxV7D+kzMXbDX65D5bRm7apbFMN+uB/reFykVPmZp
mxjxyvyf83Y/7DZ8j4afn33BYVi/+XOKxztCwutrldpCVvlex5vOCvoN63nU
7S9847fI95v0Ts4rNsP3XFbQ9LYYw/p+YO4tt8Y8Ld+33S0NdnoN33v0g9uf
cRnW+8m45YNcPvn+l9/dFB8pFY4f8HD/Eqvkw4Ee/n4lbmFXzVVfJBnyZcq8
qa/nGupBu3crXsu1SL5890TlwWJDPh347ef8FEN9WPhjp/yUgHBDb/eYHEO+
tf9v+1aV8OVbZv9Y7pT8y9k5r2myIR8XDhx7Ps9QPwanHT6XFxU+Hlvap8Qq
+Xll/oZ70gz1ZPNM2z1pPuGu3VtPyTXk8+BwzdTKUuH6P03pUmmX/F72ds7H
KYZ8D9br/3yBod5k3bZjdEFYuMauPdvLq4TrD8qfk26oPyW97pyT7hEefXOD
03mG9TJ14bnCWEM96jx7RGFsgqyXnT3cd6YZ1lPJwc7/KTTUp6U/B44WBoVt
727qWFkqnHpvbo0MQ72KsdyonuESfufHWiMLDOtx6TNHmscb1uPmU2svZhv2
U/wuvZ8oP0vvD8qv0vVe+VG6fiu/Sddj5Sfp/FZ+EYwfBOP3wPg5ul4ovwbG
j9H1QfktMH6KrgfKL4HxQ/T6V36HXm8mP4P+Sb1eVP+kzm/VP6nzUfVP6vxR
/ZP6e6v+Sb3/qP5JXT9V/yRM/yRM/yRM/yRM/yRM/yRM/yRM/yRM/yRM/yRM
/6Su76p/EqZ/EqZ/EqZ/EqZ/EqZ/EqZ/EqZ/EqZ/EqZ/EqZ/EqZ/EqZ/EqZ/
EqZ/EqZ/EqZ/EqZ/Us+H6p/U6031T+p6jV9N/bleVDMhQebrWqT6ZbthP9z5
xvD+HsP98rvRS7v5DPvfOzeu5YcN982cv1LmRX8UTstedN4ekfzsOubQCadh
f6sd0y7VZ7iP1jg1uXXAKbwn59c5UcP9dOfYutMshv1rV86GFwsM99XHJ4f/
KjTsV8221pyfbri/Li9scnuGYX+aeVP/b2MXC8deerldvGE/Ov1Yfmmh4X47
pt22oUWG/af39HO3ZRjuu7umxL2Vadhv1m7r3CY+R75vsw2u1UmG/aVO9dzB
RYb78Mx/Vu8rNuwnEx1HpmUa7senH7l6JduwfxTPeHBFUobkQ+9XezZKNuwX
rbe/UlxsuD+v3bigZ4lV+IMaO//JNtyn61RGJuYa9oMLj8ffl2y4X0/s0HZh
iqH+874B834B8z4B8/4A874A836g15N6H9D7m/L/9XpS/r7en5R/r9eT8udh
/He9npS/DuOf6/Wk/HEY/1vnk/K3YfxrmP5Jvb5U/6ReT6p/Uq8f1T+p14vq
n9TrQ/VP6vWg+if1elT9kzD9kzD9k3q/VP2TMP2Ter9U/ZMw/ZN6v1T9kzD9
k3q/VP2TMP2Ter9U/ZMw/ZM638efezRguD/TP6nz+czsmZZ2Ml/0T+p8ffHB
Q27D/Zn+Sb0+KnY0DRnuz/RP6vyfMHKKLUbml/5Jvf+du7Hda7g/0z8JBzfu
fjfTcH+mfxJOrEz4IikiTP8kPLXDuIPFhvsz/ZPwMc/GqmzD/Zn+STh1c2zT
ZMP9mf5JOP9K/z4lhvsz/ZNwtUc/nZxruD/TPwmPev38RymG+zP9k/D2b7ps
Lzfcn+mf1Pl5Lbc8z3B/pn9S52vK0bpphvsz/ZM6f7Oadaw03J/pn4R539fz
rd7z9fyp93s9H+q9Xv/91Pu8/vOq93idH+r9Hea9XeeHel+HeU+HeT+HeS+H
eR+HeQ/X9US9f8O8d+v6ot63Yd6zYfonYfonYfonYfonYfonYfonYfonYfon
YfonYfonYfonYfonYfonYfonYfonYfonYfonYfon/w/ua7Pc
    "], {{
      {RGBColor[0, 1, 0], Opacity[0.5], EdgeForm[None], 
       GraphicsGroupBox[{PolygonBox[CompressedData["
1:eJxNnAnUVlMXx+/4ljKkAZ8piZIkUUSRRqHBGImkUhoQEkKRsZQ5mRX5zGSe
h8hMZhIZkvkzz/P3/z37/6zHWu9ZZ9999tn33PucPZy9931bDD98j8OyJEkG
1E+SXP1JuhigNk9wI7V6ahpK+mcx3lBt5STgQm0V96Xaqu7r1E4W/e5q1whe
zTh47ZYFjyZqe2bRr6PWzHzht4Z7+K3l+axlPbWmpp2muXupXWtcdV3rmje4
9U0Lv9NEe4DaTYJbmRfjG6it6fucovF91K4TPCiLdbVU28hrhHdrz2uutol7
eJwq+v3UbhC8hekYb+f5G6sNzoJfW99zVT/bZv+6T3Ovl/H2Xiu8NjcProeq
7c0a1fbPgt9Wap3Mi3tu7Z5527iHX2f3rPF0zR2mdovgA7Pg0UWtq/l1VNve
Pbx3cA/vbu7hvaN7eJ8hPiPUbhO8k+dA2+tfvHu7h3cf99D1Ne2OftZ1/Tud
KX6j1G4XvK/aQLXd1Pqp9TTv/u7hPcB9H9P28Vp2c899povfGLU7BR+iflf1
e6rtlQTcz++4n3kPcg/vfdwP9Ltp6/c+Q3zGq90teFwW/IbwG/2L98FZrJl7
HGAc9znQ94B3Ez87e260f2/Gz9Lcw9XuFYzQwnuE2sh/3edg9/A+xPOGqc0U
/ZFq9ws+Iot549RmCT5a7UF4ev4otfH/4j3K/FjHocZBN9E8oJ3gtXLPwz1n
tO+9j3+3iVnQH8VvqjZV7SS1E83raLVjvA54HOse3mdr7rFqD0OTBY/j1aZ4
3iTzm2QeJ7mHxxmmY/xUzztB7RzxOV7tUfMY7+ebnAXNKeZ3qNd0utcKr9PM
g+vhWextftdzBU9RW5iEzkO+kfOBqX4/9Rfwzr0OeJztHt7nuGe957rnPV2Y
xNyZarPdw+Mi9/C4wnSMD9C9+qk9KXiOx+G9i9b1hPoZahcbx32uMi9oL/ca
4bVrGvBlvucpXveVvg9zTswCz/rQ7438zNgQbEaDJGwFuhkdXbUZXFdtBtdt
dK9N1LI07AZ2orHnoMuRCfQ9NmNtz0NHrmFezUw3189xcVKzJYy1Ft9Waola
W7VN1Yo01rqWea2r6x5p7DF4oXvWNQ/08vqm28DX7US7mVpdGnYDm7FhEnKL
Lm/p+Rv7Gn6tfA2v1r6u2hKu24vX5mr107An2IxNzQsdg67poLEt1BqkwQvd
3s682vsaXlv4GruHndjS62j3L17oL3Q9Opt93COp2Y9OSc1+bJ3U7AfXW+ne
W6qtnIYNwX5sZ17o9i5JzX50TWr2Y/ukZj92SGr2g+tO4tVRbdU0xtDVfcwL
3d4zqdmPXknNfvT283TyPdFn6Jojk9A36Bb0BTYE/buLeaHbd01q9qNfUrMf
/ZOa/RiQ1OwH19tqfZ3VGqdhQ7Afe5gX+nzPpGY/9kpq9mPvpGY/BnkMvYq+
7iJe26k1TcOGYD/2My/Gh3j+UM/hffX1uuB1oMfQy+gqdNb24tVVbY007AY2
Y7h5ocNHJDWbMdJ8R/kaXqN9De9DfN2N30ZtrTTsCbZkrHmN9/se6ftzvY3o
tlZrlAavw70+eE3wdXeN7ai2dhrvZpjveYJ/t4nmdbThl9VeSsLXghd6flJS
sxlc97QsI9PYDWzGZPOD7/HmdaKv4T3F11VbMiWp2RKue4tXL7X107Ab2Ilp
HkNPn2Fe6PNTzet0X0/xONc7aX4ftQ3SWAe06FDsBvoU/dycfYp8pzGOnp+Z
1GzGrKRmM85OajaD6501p6/ahmnofGzP+UnoaPT6BUnNllyY1GzJbPOa42t4
XexrxtD72BlsC7bhUvPCZlxmXlf4+hTfg3uif9F363lfTPL7fkbt6STOGgO1
zmcNt0SPqk3XPZ5LAs85Yg/hnje8seCN1GaK5oUk8JwF9hbuRcOtBbdSO0c0
i5PA49vvm8X+AW4jeBO180UzVP1rSZwRhgh+xXusLTpYbbZoXk0CD0074TZT
uziN93WV39HrSfDBrz5U48uS8AnbC95c7TLRv6nrN5Lwk0cK95bhDoK3ULtS
NEuSwOP3jhbubcNbocs5o4lmaRJ4/Nixwr1juJPgjmrzRfNuEvi7/VvO9Vq3
0fjWnHdE814S68S3nCDc+4YPymKdPMu2gjur3Sj6D5KgwZ88SrgPDXcTvAN+
tWiWJ4HHt5wk3EeGtxfcVW2BaFYkgcfmfqL2cRL+2Aka/9Rwd8E7qt0j+t7q
e6k9JLgn9gqfVvBnSdDjdx2XBR94ThX8ufGbyPnoL9qN8I/w+dW+FP6LJGjw
jRrLWVmo8cfU/pfEOH7Uqd4z2PdNvC/Zh58K/iSNvdzKPXv4cfsa7N2Tvbfx
hRbZx2G/TvN+xs/5Mo0x9vIz9im43ynez/g8m3qcvb2T8H3wXYV7yr4MdJzf
kSl1Fd9ksff5V6bj+vM01sczfJPG/dCpb9r+sA9+4F5p7OXTLAv4Id8xz3Kw
hXtk4QX7I+z7LT2PPbPYPgJ76AzvJfyErb2/2c8v2+az139KYw7ycbrlEb+l
o3HIyHTLAnb8lzTmw+tMyxE+zHP2oVj3q7Y/zNncz4pcn2XZxM6+bnuOnMyw
HGHT/0hjDBnazj1y9Fca7wu56eoeeVlie4tspOKz1HKwg2UGGZlp+cIW/5bG
+pDjf9KYD11n45DlWZYv7OxS216uVxa+odo/SdjP5Zavsy1r+D8f2F4hGz0s
b8jFe7aNyMk5lhfsY5nFGLJ4rmUQG1cvC17IWR/3yBRnDWQE+7KSaJanIU/L
bd+Qq17m96hlDBw27vs09tP3glfYXsGrr3lAu5bk8fEsaHnWFZZLDhVnCZ6h
1kTwnRr7THAq+Gz1s+CRxl7/WuRNhb8nC1wm+Dz158IrDdn7Jon5yPNXgpuJ
5v4sxr9OQ36+5bbCXyj4An5nwQ9lMb6L14WuKISfo+uL1NYU/KhovhVcCr5U
/SVpXCN734n+3TR8H36zOtFcIfhyZFrzcrU/hP81jb3+k+D/iOZJ4X/UdT3B
c9VfpfZzGvLzI/pC+GeywK0j+PkseKwk+L/qr1X7PY3997Po/05jT/8q+M80
9v0vgtcV/eIsaOsLvkb91ci64BvUX498C75N/a38RoJvVn+T2nqCX8mCH2tF
p/wgnusL/3oW9+T53vW+bCH8siyeexXBdwh/O79XFrL0u2g2EH5pFrhVBd+t
8bvUVhN8n/p71eqy2Md/in5D4T/IAreR4E/UN1BrKfgj9fXVGgl+UPMeSENx
Ioe/JTHGvv9LcHPRvJXFOPPZ63/rcnXhHxH9w2mcDYhz4MNuLPznWcjoqlmc
b9H7E4U/Sq1NHjYBGzEPWdX1EWqt1faUnXqIXmNP5DH/ScGDhF+o60GCn1G/
Gro+Db2P/scu7C+a5zW2P3j1jbA9gicJPlqtbR42h7VgvwaL/inhBqehK9GZ
6MZjhTtGrV0edgh7hB35Vvz2S4P+VY2tjg0TPE58Vuh6XBo6Hp2P/n9LuMbY
sDR0OTYCe3GC8MerdVAbrrlv0GtsivoT1bZSO1j4pfToO/VNsUOCpwk+WW0b
tUNE8z59GrofO4KNmCzccWrt1U5Sm6rWSe1A0b9Mn4Y9wC5ggz4Rrhn2Rtfv
Cm6CvUc3CF4Du4W+EHyOWm+1n9TWwg4Jf5h4fq7rw5Br9Wtih9KwLdhT7MXp
wp+m1iUP3Y+NwF6cqesz1LZXmyg+P9BbF6AT0OczhJuu1k3td7X/YJ80doTo
v2bfpGEPsAvYl8nC/yX8ZF3/o35t7JzgY4T/ld9V8KnqT1HbVm0mulStex52
DzuI3TlJ9PXUTtL12RqbpdaT30e4TO1E9In6dbFPadgKbA16flXh18MOpaHv
sQULsRPoXrWd1L7W+F5p7HP8MfQ/Ov8UzV1Z7RR0oPp1sJeCmwheH1uVhr3C
fmHLThd+dbXTdX2h+F6gtjNyqbaK6J9A16rfJw3Z6SJ4O7Vb0Hfqj0zjHf4g
eEQa+/BHwaPS2Hs/CR6Txh77WfD4NPb5b4KPTuP3+l3wsWm82z8EH5/G+39Q
a3hAbQ/Bfwt/ahrP9afgKWm8w18EH57G/vlL8MlpvHN0Qyvrh031fG3U7hev
f0RzRhrP+73gYWns5900PrAIP3eo2gFFxJPQDZtaP/A+Wps3OmAT64G9ijhL
cb13EdforH2KOD8xf98iromfoXvamjf34WyEbzVE8H5FxMbQGZtZb+xexHmO
52H8fI/tUcQYa6pvHugf9FaVx3eCD0hDp6Fv2pv2yCLOIvhfyCsxKfTOQcIP
KyJOhu6hb+CxLa2XRhRxDuMandHRemNUEWcvrkcXcU1cCpnobLkYU8TZCx8W
ndTJPEYWwZd1NPI4uuVQ4cYXETdCx2zj8bFF8OKa9XKOxKeGdr7v18A4dOZR
RTwzcZ3Dizi34ZNOKOKaGBK6hx69s4bfDXoGXbW9cegJ/FF0xdFFyAHX6Ali
MWu74VNWzm5F0BH7QRdu6/eBHupmfk29FnTdcaI9tghe9AvMizgMvil+6Uf2
U5Ff5Jt4DfJ8chHnOXxMdAm+I/pkShHnP66nFnFNPAbd09u004qYT3xlA/NY
mIQequJ2R07SiF+cWsQ5En/ztCKuiZ0gQ/hz+HKcF4l3EOvo6/MWYxt6HvqK
MfgRA9nd9PjDa4rP45LXfdOIwexmPOfP/uYJ7QDjv7Q/zX2JmzBnhnkzl1jL
bn6G8z13dz/LbN1nb/Upv5Hu+7CvN8giloT+QXfu7LW30niLLMb7eT3cF12M
Tr46Cdnc0/BV+C3s3zT0A3p0vvAX+fly9oHwT+t6SBq6Ah/hv0n0+xme4/GS
/SOaF3Q9NA29gXxfn0R/gOGLPV6PPSmaV3R9UBr6DZ13YxL9MMOXanyk4IZq
64jmTV+jE9DrNyfRjzC8rvDviGa03/FAv2dkGd1/axJ6Gf18l+DLTLuK2nqi
+UDXY9PQFdiHBUn0Ywxf7vHVeP+i+VjXh6Yh+9iQO5Loxxu+wuOrqzUXzRe6
npCGDjnMa+Dd7+P3f6XHm/Bbi+Yb/07oBGzaPUk8xyg/C7gjjW8hmh9FPykN
XYPO4cw5D9+J3ycN24aNu0/4uaZdkz2kub+ZDv2A3XtANC0F/y38CWnoAWzg
Q0n0xxveWPj6atN0fYL9iEeEv9rz1kmD37HmuZFocrWpadhF7ONjwl+TB269
NHhMMR/05ESvear9F+iJGXIu5DyI7cSGLkpCb2CTH0+iP9XwtfhsgluotRZN
Y7Uz2cd59C3TOH9Ot4y0MkwM6D7fi98IGs6qnCvvzuIa+vl5vIPmacQ8Z5im
le6zShH3xh5jl4nVzDIMz0ssByulgT/bz8U58ErvvUeyOKciRw9mcd5FBlsb
5sxLf55haM83fRvP/db4Cw1zpp1tWcMuYbOIAREjZYzz7OamIc6ymXkSd1po
GuYSO+UczNn/EvO52fznmA8+B74HMa9Fpr/Zaz7Hz9LRz0tsCFuOTSf29HQW
Z2j2fHvDnD3przD8XBbvi3fVwfCPfodzDV9ruUDuXszi7Iuc0s8zzLou9bNs
bfwS3+syrwF6zs6c37cyH2D2//FF2L+Xs7jfXb4v53TO5pyxr7PMbmeYONRr
WYyB38bwL6a/wTDn8BstC10NE6t6M4sx8Nsa/tX0NxvmPH+LZZBz+ALL79tZ
jIHvYvg3099meEfTL0/Ct4DPB4LfzYIXfDhv329ZA8d5nzM+53nix8hyD8Mr
BL+fxRj4bob/MP3dhjn/4ycg770ME3tansUY+O6G/zT9fYZZD3EAzvt90lpc
+eMsxlhnT8PQbO9nYc3ELDkv4mNyRiUm2V34z7KIDaBnehsmbkD/iGFizZU4
bhK+BXAl9pzFGPidDP9j+oWGOdsQy10pCR0BTFyBOMITxoMDxucnXkAc+D+J
5SqNeADxCGIMqxsHzPkAuYX+Ra/5IT8LcYSnq3zSON/jqxJrIJ7cIgn5ByZ+
QBzhWeOfMR2+PbEDYrVtktAjwMQhOLc/b/xzpqvv+3C/DknIOTBxBeIILxrf
1+skhshvwm+zbRI6Apj4BPGFl4x/yu+Fs8xpPkfyjMgwvyNxBeKIX/h9vuzf
GJ+feAHx252TsJ3AxBWITbxm/Kumw+cnjkA8efckZBiYMzfn8DeMf910+NjE
EYgzD04st2nEFYgXEHs4yDjo8MHBLTEeeQN+3z1j+P/EIN4yT+IIxJTHJLHX
ifFyjifW8I7xjAPj5xNHIF53RBIyCYwvT+xgmfHvmo4zBOd24snHJSGHwJzd
iSO8b/x7psP/J47AGk5OanFk4gfEXD40/gPT4fMTX4BmehK6hrV+mET+Cx2K
/iTuw+/VPYnYATHk85KQMWD8buIFHxsPDhg/GVtOfudp98SH9VfJT37q8buy
iB1ju8F9Zhrk7nPvGXKVwMjovVnsJew1sWdizFW5+9IweUtgZPSBLGi+8V4l
Fo3cEUP5yM9ODhN8RV4zx1uTwH1teuSOmHOLJPKZwMjoY1nEo7G54L41DXJH
fB4ZJM8JjIw+kUU8HntXid+bBlkkxosMkucEft2/IevcwOM/mgZZJF6NDJLz
BEZGH85izfgbz2YRw8YWM/6z6ZHBX/ybEsMmPo2svZBFnBvbyvivpkEGfzMN
eVHgpZY1Yt3IHblQYOTy1Szi1r9Ydv6xTJH/JE6OLEL7p+e+lMUafrY8/mX5
WiI8MWNsIri/jX8jCxg7i50hj4n8EZfiXh/4vRFn5vd9L4u4ODaO3CnxcPb7
O1nEwrFBqeExlkFi68hj7rlHWNaIjSN35FSBkUvi3MS7q/JVz/CHWcTOsY+s
i2fhPZTGH2eZS33fFeaDfeSZ6vm5yAmzDnQG+VueC/ne3rFT4gpti4h7E6NC
Bsn3II/kOYGR1y+yiKlj+xoahgZ7RZwcm9WuiDg51+h1YlWV/Gga8SDsVIci
4uTEmdoXEQOHDjvJ/Su52zTGK7nYNGJM2PetioghV2Pf9PX9WzXw79WpiJg2
9/vUeGw9epcYDbp62yJi18SQsA/EhrARXYqIpXONHeDdYAu6FRHvZT66nJgO
+rx7EXFjrncqIjZLTKWig7PQw+hv4jXo8G2KiKvzPD2LiAkzho5kLdg19DE8
0Mm9i4gnr+3fs4d/X3Qw8ZeqHibOgozvnEVc4SnrW+IO6NL+jtNW4hBZxFOI
TRAjpafWhXktPJezFHr2GetVYHQs5x3OcpyFaOjW56yTW5rmK6+BuAfnKvDw
Qy9xHvjBOhk+6OHPzQcYvx0afHfOGejiF6yTOTuhhznToHMXW8cCf2s93Car
nZuAoeU8hM592ToWGH3LWQae5xjX1njOQ+hc9C1nIvCzrY/Bf2/b0crrAdfO
+Mv8nOjeHwzzvJxToIH3zkXE9vn9OD+hf9+0DulqfcIZhbPKPI9zRqqejzp4
HmPUoiyxvgVG93JmQs8utX4G/tm6t5NhziLo06ouRf+ib7Hb0Mw3v63M8zrT
vGs9zLkF/cl5h/NPdXwb8/nJ6/7Rurez6XctIr+wnp91ez8v+g39+5v1cJes
dq4B5gzDmYY5y5Pw/ZkLjjMKOm6F9S1w9TzCeYNzCA2d+4n1YTfTcObiWXgf
nGXAw+8Wr+cD62r4/Gndu6Nhzo7Q9rAN6WnZvDmLOsix1pPoUHQmfjH6F92L
vuplvUTfO6udTYChZd5OWe3cAcz5pLnll/MKNWbU0hAL3cCy3dx0fS3Lj5oX
OryvacAzr5/nDjSvGcYDE+e8NosaS2ohv/QYeOqBqfcir3Gh+guyqBump/aY
2mHqyqhFpvbmfMP6q/SMzRM82/OoMabGjPrjxua5u+delMX9Ghtmzp4eZw45
FHQcz8Ianzevxr7veV7T3uZDPc8c86Be+FmvlXtx1trbNPOyqMvtiVxnUQ9M
3S41bNQcb4iuMAw9PWPkXF4yHTTUs1FPTA3PpYbB0zNGzoU6YWrgyDVckUXN
MPW8r3h+de4lXsflWawJuiuzmHOg8QeYfqhhaniYR410yyTObEONZ/1zPEYt
HLXIPZLgOcw09NSikbvh/AZMHdFc9Vf5Hc31XPAjzIucDue3kebJ2Yxaul3c
jzJ8dRbv+mDz4zmoO77GuF19z2Hmzzzm3+65o8yf2AAyiE83P4v57F30GPoR
PfnfLGp8qS+ifpi6PfJKnAPHGg8N+5464OvcU7fLPGoKybNwDgSmful601Hj
eyO/Zxa1ueAPN80NHh/heeONn2Ca4UnU8lHXi95432PgGQcml8RzjfF7u8n3
oe6Xmj3qYqcloXuo+SN/9KH5jrVeYg712be4pyYXWuZUc0OTDN9qOup3b3NP
zeztWdTfnpJEXomaP3JJ9FxTy3Sjn2W4+RxrnuBYD/mvBeYLr489f7J/hzH+
LRb4uSZ7L53p351zKfWF6Ks7slhTtX6X/iyPT/kXzRS/H/QPtXr6q5wtgdFF
6BPqBRtYNqk73DCp1Qtem9RqCtE58OMeC60PoWlsWaZub1PrE+oIr7N+AEZX
fOrfbJp1BfdCD/Cs4B/1/pzu3xqZpSbvFssX9XzbJbXavtssF2dmNVmb7r3N
Xpvh91mtsbvbe2OW9wm/y8x/7bezvD/RPzzLTd7zZ3kfIousZ0vvt1n/2rcz
/ftyLuBcvbqf6xz/jneTey2jDol3eK7fA+/kXL9P9DV6W+5ppT8/q9kO4P5u
F/j3Qodd7HdbtUMN/ZtiS8Ch77Ed1e9ZLjJuH88d5Os55jPIMDbiAvNpYPwl
3hvoJ3QXNgI9iP7qYn17aVbT88CD3S7z3tjfMDaF/nLjDzC8v9sVfs8HGsYu
0F+Z1fQz8IFuV3lv7ObnZU+Cm5vV9DPwcLd53jOD/VzYiNl+P8w9MI+4Cf45
tFebHv063/tzjOFD3K71fhtnGP8BXXWT9wk0zEe3M/5f0483PC6r6d/9vCfR
p+hQ+KBPR1gH3myeE81/nPfzjaY9zHyGWA+DH55EHIi6xJUsOzwXvyf6A32C
fkPnoQPRk/TosiOt94CPyWr6cbL3wzV+J1U9C/1k06A/6ReY/vgq7Huip6Yl
EceirjK1nrnD6zrazwvvXfPIaV2d1OYzd2gecTHOYv3yyIeRtyInRQ0lZ6MD
8ohx4wcOyyPOxVmmfx75KvI7xIGosSR+dVAesSHOVgPy4EWuingVNZYt2P95
xLM4Qw3MI+dEvokYFXWkxKlG5I5hsT/zyC2RVzo4j3gT54WRecTRODftnkc+
iTwO8SfqKolB7ZFHDon8ETEtajKJaxFzot6yu+CxecSAOEfsmUcOiZwRsSLq
KolHjc4jfsSZaK888kDkgIgtUT9JfOmQPGJSnGv2ziP3Q96HGBI6jJjSmDzi
SpxxBuWR4yG/g9KidvEggfvmkYMh/7JPHrkc8jjEjairJIYzLo+4EmeiUXnE
1CrnL+9/ZIF4JPWx6NXBeeRmyMsQE6LekrjQoXnEjzin7JdHDuaxJOJD1F6e
LPiwPGJGnFmG5JFreTyJeAm1msRSDs8jhsLZZP88cirE54n9UGNJ/GdCHrEh
zinUIVCnONj793/ew9RFUHNGTQO1GdSEkUunDoEaI+oOiJNRg0qsjHoD6quo
LyD/S90VuQFqBqgPI69ODQD1YeT8ye9TH0Y+n9w9dV3k7MnLU2dG7p2cO3Vj
5KfJoVM3Rq6bvDl1Y+TJyXdTH0ZOm1w5NWHksMkLU0NGjnp8HjFBzo/IH0aK
OAdyRg00MRJkiFpnYgzUQlDfRu0DuggdNDyJukriUMR9kBVql4k3sE+p9yUG
wH6kbphzOfuO2l/O3Owv6n05vyKX1EMjr8gEdcnECdhf1AdzhmbfUdfLuZn9
Qv0u511+T+poOXeiM6jnRvcgo9R/I7vINLXUyDp6gvps9iB7itpfztnYB+q8
0ansI+p68cevU79JHjqWvUbtL3uQfU1tNPKK/FHrjFwiZ9QuI3/IE/XKyBkf
r1JP2d16ghpr9AHyTX0wcobcUKOMPPH7UNPMnmL/Un/MviY2Rf0NZ2X2LLXC
7GX0DbXd6JJH86hfbG0Zoo4Z2drEOJ6lVx55FGQNPcq3K5zRN80jn4dsPptH
rTD5uhvUNstDl26eR04Onbk4j1phrrfOI1+C7trM86C/MY850G+RR34OXfpa
HnXAXC/Jo96XXFzHPHJs6MlbzReey/PYc9zjFtNBc1MefOG5LI8aXObfpdYj
D3lclEc9NM/2cx41uOTBblPrnIcu3S6PXBo683951O9yvSCPMfDX5/GOeD+f
5lH7S76uax65MXTpd3nU8nJ9u8fA36F+hzx06R951OOSK9vRPfqzs/mxnh7e
L6x/B6+XuXd6DvR/5sGLGl9sEd8JEKsjx4teQ6f1ySMHhs5sUETdLdf35DEG
vm8eOSF0JvVN2Dbs2t157BX2yWpF1OZCd28ec6DfJY8cGLqU+i/s+tVJ1G1h
j7HF1DRh87B31BNhF7GJ1F5ha7GzTYuo04UXNVzYaWz0fXncA/7USmCDsb/E
evED8AGoS8K2YdeoOcKGYb+oA8JWYaeoIcKGYb+wyXwvQbyW+ixsJ3aTOiBs
EvaIWiFsD3aHuh5sDPaFehx8FPwT6l/wP/A9qKPB18TPpCYLm429piYF3wK/
groh7BA2iLoY/JJK7DePOn7kk/os/B58HupN8CfwJajLwJZjx6mzwGZjr6mb
wFfAT6AOAhv8u2VwkuWQehB8BfyEu20D0P/UL2BrsbPUL2BTsaeP5aFH+K7g
yTzkh28PkGPq+yu1/XnIP7X+z+WhL/hOgNoE7C42F1mZaLkri6jJRu9QI4PP
hL/0VR7yRk3523noAur7t8yj1h+d8F4esk19P3JPrT8yTl0MfsZP1i3U7qNP
PspDX1C7j/6gjh+98Vkecss3AMg0tezIODJKnT0y+30eMkzN/et56Cm+B0AG
qblHDpFTviVAVn/JQ6ec4TWzXnw5ZJT6e2SbWHk9150iN9SyI0d1RbyXWZYz
auV5Pw2LkFW+GUBG+X4AmW1WhJxQp96oCJk8z/JB/frOflfUGlJnyG9HnSU1
lvxG1FBSP8lzUQdGDRjvhNpB6gZ5/9RBUgPJHqA2lLpQ3if1iNQi8ntRO9jE
fig6FH3Feqh7o+aNd0LNH/V+6CjqAqkJTIuo1aNOj2enDo8aPJ6L2riWPtNg
d7FT+InoXPQtfjH2AFuAP47eR+fj42OfsDXsSeo+69mvx/Zgd/hNqUNtZh8c
+4HtwO++2b8Xe/ArPxe+M3ofnY//i+5G9+Lnon/Rvfh62Bj0M34ruhI9iX+K
bkWv4oeiK9GT+JvoMvQYdf3U41+SRJ7pAcPU6gNvbNyDhqu5Lmg3KyLfWf1G
gbwnNfDU7D7s3wscMP4qOgVa8pPsK2oHqRtEtpHx1t4j7JWjjHvMfGYbhpZ6
5IXeS+RHganzp4b3ceMXmg7fePMi8qlVu0tPTIV7LDIOmkWeu8hrAOZcgu3E
blIX/JT3LXlWYL4foBb4aeN5J496zYyDx4ffoogcbdWPoSevS13wC94n0Dxr
PvTPGZ5jGJ0G7fOmf97X+PxbFpEPrvpA9OR+yeuS5+V7A3TkS56LrlxsWvLD
8GpnPotNQ03xUssvNcsvW04vNh94kH+Fhu8FDjIdNB2LyDHjV6Gz0F3oQ/Cv
mYb+dcOXGIaWemfyzsg+uWdgvn9gPvzIV1MP/aZpti4iV/2W54HnjID+A0fO
nLWzNs5B6HR0ewf3b5vPpYYZh+cS49m/D/k3He33wjvpWoQOR1+h59B32IXO
ReSnq/4fPbl3xpYZB80y86H+mhw6Oo0zDDDfY4z1GHhsyEeGsR/4n+S6oYWG
s9syrwGe2xVxJoKOeu0VXif45eaDTQLu5N+Z5+I8eLnvNdV77lnvWZ71M/NZ
Yb7j/B7I91d9UHpqAU72HHBXeC446sGpl0C/URcAzPcYOxSh+5oYpq4C35fa
8C+Mp56Ae/O9yefmxfmUevOPvTbsN3y2dYMHNQjYCvQq49SYU4eAHqYWAZhv
Tqg7/8b4r03HmXfHImoXqv40PXUQ2ObvjIPmO8+l/97wVYahpVadOgfsEbUO
wHzTQk36j8b3KMKOV2FqI6rnBHrqJrDxPxtH/4vpf/A9OJvPNR5aatKpacfe
USdBvQTfvVD7Tg08NhEcMGf5XkXUVVTPBvTUX+Df/2EcNH94Lv2fhucZhpZ7
/uX7UnsBzDc1fKvHWbS7x6EjbtCniFqN6hmVfpnX+Kv5DyiiDqPqo9NTo4E9
x67DO3cNCTadGhBg6pOptc+NBwdMjKJvEXUnVb+QnvoR/KHSuL72kZhLX2cY
36HOvlN91yRg1/CTOONQY0KNfH3jGQcmHrJLEXUMK9nHauAzEe+B97OOaRp4
LvX71J/gn2A/G3oetfbUA+DzUBMAzPdC1N+vYjw4YGIv/YqoIaieo+ipf8GH
W824fvbrmEvfyDC+VSP7e6wx9TqpiWFtfJ9zptfKOsEBE3fiORr6WVI/I78X
fmRT/57Ybuw19hdcM/PBL2tmnxOdTCwMv4J4GDB+BzafuBh2n9gYMH4BdpiY
GraYuBrwENteYmfYUOJnwENtx4idYS+IkxEvG22bQxwK+0IsCnikbQI0B1tn
E1NDJxN7gw+2kRgb+LHegxt57xFvI+52qPUccTd0GrE34AnWScTg0EXE4YCP
ss4gHoe8E5MDnmR5ITaHLBOfAz7OOoA4HbJGrA74BO+RVkXtu07WNtV7dmPv
VWJ4wNOsa1kz+p/4wEzLK7LZ1L8XsUZijuwFvs3im06+z+IbUGC+IcP3bGOY
bz+B8TPpNy1q/icwtPiP+JxVfxMYu0y/mWH8L+CKr+m9tKr9NXwwfCpwmxc1
fw8Y2mdMg39Hv4XpiVnyfpAn7CF4aLHt2Pom9qHwwfCd6Lc0jD8FjE+G/4Jf
VPXLgPF/6DsWNb8IGFr8F3ybqh8EjE9Cv7Vh/BTgynfqRbxzZG2p14Y/QN/Z
MH4CMGt/0Wtu5PNH5dyY1P6nRuU76FL6oIw4BzYRO4hdo9+xqNk7YOzim6J9
o4x9gb3CfmHrsCHYFOzPUo2/XcaZsvIdnGUNPdPPegm90d97ifozvrklDtPO
MN/lUHPG97zEduj3NTzYcFvbRNaAfax802c9UPmfAaZhvIdpvvUz4hfgR+CL
4EOgp3ex7kJfc109T+9sfAPTMM6zYiOxWUv0rG+VcbZ+V/07ZZy/31O/rIxz
M880xM+4q98D+hb7ztoqPkAR68EX+tzXwPhc+GBV/wgYX4i+q+Ffq+8/jedh
Lv4XPho0n9gOcG9syP5eD++b76P5nYiPccbje+dWltPdLM/TjSfmxu82wL8d
9VUDLcvQDbQeaGoa7Dfz9vBcvtvm+8z5SdRG7mWYb+T5tgH7gm+LL4sfW/nG
swhbsKf5sMbK/58wPNDrZA2V/z9RxJmxjfnzjdog3xdc5fvQIuzII/p9Hi4j
hrRY/YtlxGyeU/9sGXGdZ9Q/XUZM6AX1z5cRm3ld/WtlxGAq34cWYWvaet/y
fdhsv9/Kd6B+z5zXXta8l8qICT2l/sky5PMh9Q+WEatrYhnB9rY3H75dq/z/
DP92j4n20TLicK+qf6WMGNIi9U+UEa96XP3CMuJqle9HrENW9n5gH+If4QPh
81S+SSzCLuBn8M0y3xvVM5740v3GE6vkN+PbZL5rqfzfhSL8sYeMX5T4O8oi
bCLz+T66+v0TMPHPyjetRdhZajf5tp1YLvWgfH9OrJgaRL4xJ+7K/6PgW0p8
7Mo3kkXYOPhNNc+TDHNPxqGrPtM0r39lzwVf/Sac78N4BuoXqV2sfCta+DvR
Ip6H+G3l/1gUMa/ynWkRdnmB+RAHpj/OcCc/V0fLLPTdrMcm+lmO9HPxjCf6
XqzlTt+b+/K9O/cj5kwd5tGGjzEenpXvTIvwH7qZhm/dSv/W+MGsZbTf8yGG
WSNnNr7z57vbyrfARfgD840njl35fypFnNfAHWr8YYbhwfhY03Tw78h3mZxt
t7WMV/7fieWC/bOT92FhGB+fMwj69nefGzhHVM8cwOtYZx7m++J74mdXafuY
pvKdchE+WOUb5CL8rsr/KSninMj/e+F77Op6D/Leo26Z/59AToF+pOGDDRMn
qfyfGM+t/N8Xv8/K/4kxDe+C/6vAt5iV776L8Dkr32gX/j7b743YPuua4LVR
Q8z/UiAH0cXwdu4nGL+V18n3pvPMCz7VvcV3lpO9J7tbRk+znK5Q36IuzjsP
IQdlxP77qT+7iBzmLoLPKiKv+776Nevi3L2z8DOKyJH2F3xOEfne5fyedXFm
fIx7lpFD+ETwxnVx1thKuIZl+JMfCd+8Ls4O6wj3QxF++H8Ef1eEv30Xe7mM
fMVA9ecXkXfdTfAFReSWG6BTy8iH1KH/ysi3VP4XSxF6az7vr4wcyM28mzLi
/WcIPrOIeOmews0pop7jQ/ZRXZy7Bwl/WRF56b0FX1pEHvgD9f+pi5jAfchi
GbmUPdRfVEQu+gX1vcrIh6yn/qciziAL0AFl5FI+FtyyLs6AbYRLy/DzZ6I/
ysgRvSm4rIvYaQfhVirDj22rPi/D/2+p/o8izhpL1K9UF7GfjYX/q4izxmDB
VxWR39tX8JVF5LffVt+wLuKBrYX/p4gzyMXIdBn5pXPZ42XkpuYif2Xk0N4S
XK8uYrHthCvLOHcsEr5HGTmi1dV/XsT5rpngr4o4u60p+Jsizmvvql+9LmJs
zwjuWUZOqYn6L4s4A76svncZeaELka0y8mbLBDepi3jXe4Kb1UWcqoXGfyvi
XNZc8C9FnN3aC65XxjloqXCr1EXc8h10VV3ED+tjV8vI1w3ltyoi336D+mFl
5BAOVH9dEbUG4wTfW0Q9wljB9xSRt9+fvVZEnnCI4KuLyLFfq/6AMnIIh6i/
s4i6hivU71NGXmKe4P3KyC0MV39TETURBwm+sYjagYXqjywjh3CC+sVF5Pkf
Vn94GXmGZwUfW0Y+YQLvr4gagdvVjyojR3EEPkYR9RHEFPHNiD3eon5EGfmZ
w9jLRdRTHMUai6gvOFTwA0XUIBwn+Lkiahwm856KqIO4X/34MnIgk9Q/VURN
wUR8mCJqMY7BByuinuJy9Z3LyHmORpcUURMxUvCtRdRKfK9+7TLyzJ8JblRG
3vhHweuWkR/+VfAGZeRRfxa8fhk55C8ENy4jR/o/wU3LyDN/LXiNMvLGnwpu
XRfxilWEW7mMvMlJ+IRF1Dt8q36tMvLPJ6tfrYzaigJ/rYw88MHo1yJqWDLB
m5aRQ+afj29SRm55qvpXi6jFOE/9gDJyVrME71pGLmu64L5l1BOdqP6lIupW
ZqvfvYz81SWC9yojZ/Wk4KPLyCn9KXijMvLbvwvesIx89d+CW5WR635dcJ8y
cv4vCj6+jLzTK4KnlJF3ul5wlzLyrv8HY5QgGA==
          "]], PolygonBox[CompressedData["
1:eJwtmHm8TlUbht9z9lqveZ4TMiYhSVJJKknRJKWUEqWUUjSJUuIzyzzPIvpI
5jGFDGkQlTKUmWTMHMl33b/7++P5nefaa79n7732Ws9z37t0y3aNX85MpVJV
MlKpwN+b06nUsphKVUxSqY+JFNwB/p2T2sJHyF8jdsCPwYfIXya2wE3hP8lf
JDbDj8CHyV8ltsOPwsfJ3yH+gJ+Ad5LfSyyCG8E7yO8h5sMN4aPkbxK74Wbw
QfLniR/hh+Hd5A8Ry+H74F3kDxBL4Xvh/eRPEevhxvAB8pbEd/BD8B/kzxI/
wE3gY+RvE/vgx+E95I8QK+D74VPk9xNL4BbwrczPV3A18v8SjeDf9Qzki4gG
8Gb4dvJ5RH14E1yHfA5xJ/wDXJt8NnEX/BNcl3wucTf8K1yPfD5RF14DVyef
QdwDb4Xrky8g7oC/hWuRzyLqwCvhquSfELfAX8KVyacTteHlcCXyacRt8Dq4
BvlM4nZ4PVyT/FOiHvw9fBP5Z8Re8seIr5iPB+B95E8Qa+EH4WqcXwp+gfU1
Bj5P/jTxLeOt4dPkjYnP4afhM+QPE1/CLeGz5I8Sq+BW8Dnyx4k18DPwBfJn
iA3wc/Df5E8SX8PPwv+QP0dsgp+HE+6nM3wAbgf/S/4S8Sv8AnyJ/BViG/wi
nMH5b8C74Jfgq+B8ukeeZyicCXeE9zL+MnxRz0r8DLeBA+Nd4D/hV+BKcAE9
E78fBp8kb0QsZPwp+FrGS+ueGB8LV4aL6JngEXAVuJjmEB4JV4WLaw7gUfA1
cAk9Mzwarg6X1TPB4+Dr4PJwB3g8XAO+En4DngDfBF8H94SnwjfAVeAu8GT4
evgquCM8ET5Bfjcxj/t/Eq7J+NVwZ8YnwVfDhfTO4OHwjfC1cHd4ClwLvgbu
Cn8EN4S3ww3IFxKdoo8p3881csLvE0e0n/UbrSUK11LyvJwzFf4JXgHn15qH
h8LLOL8wPBKeAI9iPGrPwiPhLxgvAo+Ax8DDVQ/hYfAQeCCcCY+Gp8ET4Czw
KPgjeCychofCA+D+cAY8HB4BD4ETeAw8A54MZ4WXwLmJ0ly/gmoueS/G58IF
4P/Ax+EWnH+CY93ho3Bz+C+4q2op3AQ+CveCz8Bt4NPwdHggvJi8EP+vN3wO
bsv4GY71gE/AreCT8DS4H7yAvCDnD4H7wn0YT8FfkE/kWK7ENb0n+SmOtWb8
FDwW/gyeCmfjnMnwOngRnAeepFoBz4dzw1vgcrzfAYlr2I9wSbh34hqofDfn
90p8TOfugz9M/JuNnH85x3omrqmFVX8Zf5+8K/Ez41dwrG/iGlyBfL/eJ/kg
ogy8F+5H3j/xuXv0vIl/80v0ORpTDda1djHeI/E1v4m+pq6lmluUfAfjH5B3
I8YzvgiewfPmSDx3X8JzMjyHU9R74OVwPnic9hI8Hc4OT4CXwbPgnPCq4DnU
3KkHrw2eY82teuR30fega6tGf6DawzlN+f0xxi9jbCfcXWtL9x+8h7R31PM2
RJ+jMfWkr+GC8HuJe0A3+DC/acb/O875A+G09iR8Ec5GPoj4N9N7PAf5YOJS
pmtKn+A1pbWkHj88eI9ob6iHfxi8h7R3pAlGB+9J7UX14MnBe057TT0mS/Q9
6NqqIQuD51xzLQ2yNHgONXfSKOODa4D2vnrW3OA511xLUwwO3vPa69IQs8ln
c2wjeQndE/xdcC0qB89T74K3wlfomeAV8G9wadUw9SJ4D1wWXgxvhA/C5eEF
8Gp4J1xGPRaeAq/Tu4LnwPPhn+CS6rnwTPh7+HJ4Fjwd/gYuDs+FF8O/wKVU
34JrjmqNNM/HwTVMtUuaaFbwntVelQaaQT6WYyvJi6qfBtcM1Qr1pNPh/3s+
0z2mn941x14n/5tjZ4NrkGqPen5f8n841p78nN6v5pboBF+AB+jdEu/C/8B9
yM9zfjv4bKbXUlaiW4bXVH+tHeIt+Dx8Ifg3Olc9Lom+hv63etDF4HvQtdXz
MqL/h36rHhaj70HXVo+bST6R36yGi/H8h4L3kPaOevbB4JqrWisN0ID8Z44d
znTNPhK8R7Q31PMuBc+R5kY9VnshO9Ejw3viZHANVu1VDz8WXONV29Xz/wru
Aar96vk94VzRvW8kU7GWPD/7893Emm2p9gbcPrGGnxO8hrV2pYFWBq9RrU1p
+gXBa0xrS5rlk+A1pbUkjbYkeE1pLUkjTQ1eo1qb0li3R3sEeQPV9BrRmkBa
QD3j+miNI22jnlgzWkNLO6unfhq8prWWpeHu0rMTzRP3xEnB70TvQppvVHDP
Vq+WRlwTvIe0d6TR1gfvOe01abLvg/es9qo03/LgPau9Ko03LnjNa61LYw4K
7pnqldL4vYN7snqxNM6wYE0hLSHNuiG4hqt2y9P8GKxBpD0Oab0G91T1Umm8
6tEeSN5Ha+CGaA0s7SuNUCtaA0v7SoNcHq2ppaXVYy+L1tzS2urZRaM9iryJ
NELFaE8mL6Y9UjjaI8kbSTNUiPZo8mbas+WiPZW8lPZomWhPJC+kPVgy2kPJ
O0lTXBHtoeSdpCEqR3tCeUHt4bzRHk7eTZokf7THk7dTDyoY7dHkzdRD6kZr
cGlv9bibojW+tL001Y3RHkDaX5rt1miNLW2tnlot2rPJq6lG1InW/NL66qG1
oz2HvIY0V6VoTyovqhq0KbgmqxZLo1eN9pzymuppN0d7CnkJab5boj2HvIY0
TlbW/i/8jw7wa0SeaE0nLSeNeke0h5B3kAb6Da4ID0nsEbdFaxJpEWneetGe
Ql5CmrZZtOeT11NNWgXnht9O7DmbRntQeU/V7AejPZ68nTRvi2gPJ++mHtE8
2uPJ26nH3BftAeX9pBGbRHtGeUVp4lbRnlJeUj1nBZwTfiuxp8xLvo3n70Te
mbgz2mPJW0nT1I/2QPI+0uSqTZs5/9XENerz6DnU3MmD6tm2Mt4x8TNml/9V
fyF/I/G1t8BvJr4HaZPf4C6JNcrq6HvSvcgjqzZuZ/ydxDXyi+j/qf8lD9w6
2tPKy6rHvxXtqeWl1bNfj/bg8t7q0aXT9kTyQtKMhdL2bPJq0pwF0va88rq6
p1JpeyJ5IWnKfGl7NHkz3VP5tD2RvJA0abG0PZq8mTSaauF70bVENbF42p5N
Xk0atEjaHk/eTpqzRNoeTd5MmjlP2h5R3lDvKKbtYeVd9Q6ypO1J5UW1httG
f6PQtwlpiPbR3zD07UKapmH0NyJ9G5JHaBP9DUPfLqRR2kV/w9C3C2kirfUD
zP/gxGv+yrQ9pryljmVL2yPKG+od3xbtweW9pZFzpO2B5X31zsum7RnlFeUB
cqXtieWFtWbejf4Go28v0lj/A2tOfaE=
          "]]}]}, {}, {}, {}, {}}, 
     {GrayLevel[0], Opacity[0.4], LineBox[CompressedData["
1:eJwl1QWUVVUYhuFDd3c3DCkqbSElpSIWNmJhATYm2HTHMNTQ3S0NIiIiIoKI
SIdK263Pv1iLl/f/vtmz595z9zm3QpfuHbtlSJLkvP9OIuYzGZNkT+YkaZ0l
SfryDO7HbfhH1MMAeQT357Z8CPnxnfwWf88FuHrWJMmCvXJWXq1bg6vM7Xig
fiYP4vb8E+pjiDySB/ONfBgF8YP8Np/mQlzDPtnwlZyd1+rW4WrzTTxUP4uH
8c38MxpghDyKh3MHPoLCOCO/w2e5CNe0Tw7sk3Pyet0GXGO+hUfqZ/Mo7si/
oCFS5dE8mm/loyiKc/K7fJ6LcS375MLXcm7eqNuEa8238Rj9HE7j2/lXNMI4
OZXH8h18DMVxQX6PL3IJrm2fPNgv5+XNug9xnflOHq+fyxO4E/+GxkiXx/BE
vouPo2R8/vL78TlxKa5jn3z4Rs7PW3Qfoan5bp6kn8eT+R7+HU0wVU7jKXwv
n0Dp+HzkPnEduQxfZp8COCAX5K26j3G9+T6epp/P0/l+/iPOFmbKY3kGP8An
UTaun9w33ieX47r2KYRv5cK8TfcJmpk78yz9Ap7ND/KfcbYwVx7Hc7gLn0L5
eH9yv3gdXIEvt08RHJSL8nbdp2hufojn6RfyfH6Y/4qzhYXyeF7Aj8R9hYrx
9+X+sY4r8RX2KYZDcnHeofsMLcyP8iL9Il7Mj/HfcbawVJ7AS7hr3K+oHD+X
B/A/XIWvtE8JHJZL8k7d52hpfpyX6Rfzcn4ifi/OFlbKE3kFPxn3LariX3kg
/8fVuJ59SuGIXJp36b5AK/NTvEq/hD/gp+P342xhjZzOq7kbn0YKEgxCBlRH
ffuUwVHryvJu3Ze4wdyd1+qX8jruEa8rzhY2yJN4PT/DZ1ADGTEYmVATDexT
DsesK897dHvR2vwsb9Qv4038XLw+fbO4B+XJvJmf57OohcwYgiyojYbWV8Bx
6yrGc063D23ML/AW/fK45/jFeN/65nGPyFN4K7/E51AHWTEU2eLeQiPrK+GE
dZXjOaTbj7bmnrxNvyLuCX453r++RZxheSpv51f4fNxLyI5hyBFnH42tr4KT
1lWN54TuANqZX+Ud+pVxZvm1uK76lnHG5Gm8k1/nC3HWkRPDkSvOJppYXw2n
rEuJ+1h3EO3Nb/Au/ao4U9wrrq++VZwBeTrv5t58Mc4E8sZZQz68idzIgz7x
3Itnoo9wVSbXyhdlmnksxmE8JmAi0pGKIeiD3uiJHuiKzuiEDmiNpmiEukhB
eRRHfmRHtkvHJo524iUk/nwy1He0f8nW5NL39v/vowJl
       "]]}}], GraphicsComplexBox[CompressedData["
1:eJxtW3lYTO37H6leYkhCKrSIIUuoZH1SJFuGUMhYyxIhayQVsiXFSOhNJRRp
ypu14SH7iJKYJNIyNcs5LdO+/873ut77PO/Fr3+6Ptc5Z87z3M+9fO7lmK7b
vthTg8Ph8DQ5nP/9f27gqejs7MTv7cb143DkqOuIp2/1bnaweNakAYkWLu0s
Pj5nx3G7+lYWv1v+zmtedAuLe2wxcxI4NrN4wYGDFjuVjSw+eypP82hEA4s/
XR5dFmlXz+K+t0NeJBXVsnhpRlG8OETN4ovv7YKzR9ew+O4D8xcvk6pYbJv/
JUjZSLH4cdNxe10nJYunD5zcaSOsYHHmJOrJypIyFjutiPEPsiphMcjnzKMP
6wWOClY+gEE+gEE+gEE+gEE+gEE+gEE+gEE+gEE+gEE+gEE+gEE+gEE+gEE+
gEE+gEE+gEEeCydvuSsOUbLyAAzyAAzyAAzyAAzyAAzyAAzyAAzyAAzyAAzy
AAzyAAzyAAzyAAzyAAz77ZOh3cVIomL3Cxj2Cxj2Cxj2Cxj2Cxj2Cxj2Cxj2
Cxj2Cxj2CxjW+3nKtYV+XJpdL2BYL2BYL2BYL2DNubP+9jlZikf5HZ4qipOj
E1saVwqlv1j7aOtWPMScluPKZqPTXJkC7XUM1XMqqMGpBx5+8+ap0ENXWY17
UDWL6974x0v5lSxWFu/5mlfVjH1bl/Ak3hQapf54ryKyicU+GrwLLdMaWZyq
F7SbK6tnMdgrrA/0F9YD5w/vg/WBvEAf4DqcD/w+rA/kAecF1+G8AMN5AR4U
ceZssr0cDzZ8MVhmo0Qhx9dJdI7W4F+XV29z9FOhFov5YZcuNeN4o7aMODGF
NpbMpXSOFuM29/xEKV+OAkec/+k8pZzdH2Cwx9Vx5T64ohw//ba70UaoQHFp
yCU3TMbixN69Jwul1ez79svHrG2PUbHyAQz67rYmuGbXPAoHrujjJJQqkXFK
U7sZ3cSuT/B00Q8bYSOL1WYFriahdaz8AIN8S352jV5ZUocdvt8Rqg0ppLEx
tYfMhmDrCf/7q2WfBwzPD63yOOhzspa9f+a+7qrGQjWLS2L7LD/p2snKGzCc
V67HlLiXSZ1Y02NuKV9AI3VZha5LeweLh6ZtsYtuaWefBwzP628TBkr55H7r
evvqNQntLAZ7A+z1/MUAUVwb+3uA4feWHaJXKxvb2PsTPxk3PnduZe8HDPeD
/4XzL30eNVpmU4Y9Lg3LCVETDPoA9grXwZ/BeX8PtE69dEnB6iNgOH+wZ7gO
9gP68/ZiRtIgS6JPYC+gD1Ntr29Ltif6AvYCOMCpYz6uaGAx+ANYH2BYTz/+
CL21CTSrj2A/oB/gv+E62BPID/wl6Av4Q5A/+EPAYUkLhtHuNbhp5ISJojgV
0nCeqDzo04wf384+xpVR7Hp+928gD/BfsD/wX4DBfsE+wf5g/WA/v9vH7/r+
u/4CrtPaLksqKsW7R7RcUhsqEPVSZxOjF9j2VqScL1CiYcLOdxYuNI5SlvXm
cFQofNvmSK5Mhr9udn4eJ1aglpmvRBpr6/AK7yCBwJFi/QucD9gz6KvOySsb
3+iQ+631H/eReDex8prpHv4urB/BO2TiYUcjytn3fUY5413aK9n9Awb5lh25
odS7WYnf6oRek/KZeMGpapz2gLwvs7X5wEnXKvZ66riWC3uTq9nzg9+D607G
yZNEcRS7/0s7vjN2omT1HTDo3630tBPzopV4k2SaP0+kRCdGaQ3MdFaxeGhO
6XKtTLI/4w87h4Sm17Lri6XNf6ZpEH3SD+XG2xsQfQJ7hXhqkVvTs6mwhPX/
gMH+Id6DfLw6760IslKz+gf4d/4B51Xw99XBuk4trD4C/p0PwP17tS5n75rX
xt4PGO6POuOE2mNa2euA4frDfrUpIWryPsBwHeI57AcwrD/24y2x85QGVv+f
LXMblRtWz2KwP9BPwHB+4K9Av8Ae4X2A4X3gn+D3wb/CecB5AQb+AL8P/hPO
CzD4Z+ADYP9RKR/6Lg8ifEo/zGjphAmleGZ3V20jCZPP9H/7UhxSwmLBD0lH
zEo1HjmvQBKiZtZvGnd/vRbB4H9AvwKGH7NcZtKGqfd7B8psaORTmrIrYi/B
4d4rSw0lrSyOFY27UrSL4NTav1wTBhEM8QD0Gfw/vA/8MdgX+F+wB/B/YP/g
7+A6xA/4PeALcB34DLwf7BXsEfgKPA/2A/ID+wB5gT7D/kB/AYO+Agb7YOX1
r36y8bv6goGlbgM+dZqnthEy/DGzLd2b14mNqUF3xCE0qw/gj6OS8RovL3I/
/B7gFu3PW61yO9jngR/A+0FfIN6DfcB6Hlpvzal6VM/+HtgXYBNUaSmUNuHX
ux5tcWym2PgH9gDxD+z13GTHJQLHGqxZa2wsu6dC2t9GGdDuzezzwF9Bn/cP
M03IHl2My95qFnnzSP4AuCBgWPuNACIfyWT+rJI8goHfg70ti9lt7VRQjPUV
t30d/eSsPYH9j/myfvZOZQXWPlW1xI+rZPMBwOAPwP5zHt3Q4nCq2fgA9gwY
/AHIM2STIjFOTM4H+D9gySDZV29eFc7L3XOC66lC0dPuhUn5DTjSVU/qnUix
fBT292xPzoIpy8j7AYM/f6n9+mCyfTWm1s1Z7HeGrBeu7x3at6ZQr5F9P2Dw
t8B34H1wHiBP4BNwfcx9pUU3cxon3P1YZ6PP8IPQkgd7k3/hfI5Ri42+nI3f
IG+IxyAfcVnBEIk3We/jb72G3Awg8kgIGNjTnK5m9cdgUNecNA2iP5C/gD4D
ZusZ9f20L9rJ8I05caMl3go2HwB5AAb9nX+pzqkgjdg7nP/v5wvyA74N7889
lLnHJLSM5VOAf6+fAH+QTBU05VURvgUY4hHwW4gXmj1dV0S3ED4G+Pd8FfYX
4LnPhyci/hcw7BfyVTY/67p2/IOXxD8DBnueunTw2X7daln5AIb4B/YD8cpl
le6DlmkVrP8GDPoA+S88XyA2sPfj1rP+GzDoC9gz+APwH4B7LnggrYiUs/YL
9s7a836HE+nrye8Dht/P6m5338KlHge8mM7lBJL8FdYHmF1PtFeQKyb25PVr
6iSDzQRDvsDe/28+B/IGDPIFfgHP+54f9MKb18j6A+C3cP6gH4DhOuhD4dqM
MKvcSix2iH8aN5XkPyB/yN9BHwH/Xi+D34P8GvQL8O/1JNgv+C/YL2DYL8Rn
0G/ALL/7l5+D/QE/Bgz8Be4HDOsBfgDnB/bxe/0J9gv5IqwH7Bv8B/Bp0P/9
fyUGe3mV45Jx429IcxSoMqLMQhRXh70meDsK3SjU8E92UMRegkE+4D+NU7XT
+nUrxfxPU1X8n3IkWSkdOP1BGb4c9MBZ6KZABVfvfNJYS3Cm4a5otaESe2gs
uai+zPBHxcaORxbkfA/kBdk/eFmDBx+plvF/qlBww9boS5cI7vjy+MeueWQ9
2k3XJy0zIdhpisVKg80VuOW51g7HZgVadrhV74cewV8tzfW6mRP7AP4E/jja
Y0yqvQGJ97qtA3Znjyb+GvggXAc+CNdBPyGeAP8D+QL/g/VCfQbk2XOrVTNf
UIo3rdW9J9ZWIKGRZHz9QRJPX1bMX+HoR9YP+Ri8P9C5J+euRjGuDq98ETeV
4dONLtdccQXWW/xtkshUiZIu2G0sySPxCeI/4FPNP7/q3STvg3gPGPJPuB/4
HFyHeA7xEPQd5AX5IKz38YAu6/y4Mny3z2k9TqAC8Ucqd8+LVmPbvi9FYm2K
zc9BXhCPQJ8gHoB+gH+G8wb/CPICfw0Y/C34D/3t8RMk3nI8siS5q9FcJQp3
qd6dMEiFd58bvlbwQsn6S/AHK0Z7iF4mNeKUUlmsNIf4T7Z+eDU/IyuL8G2o
jwFe3GOna0keeR7uh/oG5AOwf6hPwP7AP4I/yc95tQZXVOKPlZxI9QoVu174
fU3LrINamWR/1PUIp/qDxP4gv4D9rls4u8fNgP+s79/4AThYWnvAKpecP2DY
P/BHuA7+BfwrxAe4v1piNmrChEac2LkjRfyaQnUrDVYkDCJ42D/7VWH95Kw+
A4bzAz4M1yOXdJvkx23GWW5jVgm6Ej4P/lW/63RVpF0N1pFG9OI8U6ETccNF
Fi7kfshPYP0uKzU0u5m3s+cHGM4L7Aviy4F73Ya4tJPnAcN+NyW4J9nVk/oK
YPDfa4K3LVhmQuFQs9aREpUSjerjLOULCH8BDPGBF7g4qWhXLXa5dtGPN5ZC
VvHTtDKdCYb6J/C1svghPf19FNjBN/BDiK+SrZ8BLsGnDqgNW1g+BRji388x
F+YHWbXgX13PWItMaTbewf7TM6teVEQSfwAY+BzEf9A/yF8hnkB8+b3+y9b7
So+cfKNThgNrSgN4YxVsPRAw1C+BXwz21fdx9CN8HzDEX6gXwnXga5A/CJ6t
DueJinE308wzXE/C3wDDdcjXoD4D+8/ipUnD+lWz/hMwyGvumvv2y0yqcXlA
3mrBEcaf1dz2eaND8A5NW2fanfh3wLC+rbvsDf19irHGtAVX1Cvk6L7zwBob
YRUuuK88wNuuYut7cP6A2X7h1+iy0TtJfIZ6DOwHMNt/svvH5OrKEmw3Y7Op
7B7pJ8P9Lv4n89drlWCTtAtufmfkbP0Gzh8w2KPv3ciyvCriz5NjNTdpZRL5
AYbnod7H8rOD6ZmjdxJ9BczW3/7VT/i9ZxN/6mx+Q+4HDPdDvRj4E2DID6C+
CvYLGOzXZfrFCxF7if1CvRTsFzDYr4lg44L2GGKv4G+BT4M/Bn8CGPYP/Zrf
MZv/DBg139GP+C/g94DnSnp+jbRrx03n13QYzqVZ/gn+GurbsB7AbL3033wc
1tdEcU/069aIoycefxdyl9TL4XnA8LzddRGasqyJjS/2by5fGWRJMOQH4C/k
+tEGRyMqceawAWliJ4IhHk5vefYjK4vI/8S8gMmWuuVYEico9E5UIIOp/jWG
EiLvUZ+XCgOyiTzA34C+g3+B+hpg8E9QfwB5QT8N9geYPY9/5QvysDrystQ9
iOwX+Bb4L8Dgr8Cfgz4ChvwA/Dnkj1CfAPkB/wX9A8z2B//ll7/X0+B+qP+x
9cp/MTwP9QB4P+Q3v+8X9AX44e/1Jngf8E14H2B4H9SLQF7AbwHD/sG/Q3wA
/gAY/CHEA7Bv4GPgrwGD/4L+ENg31BNAf4C/gb4AhvoK9MfgfsBwHfgZnDfU
P36fL4D1QH8Q5OcQMq/XURvCf6CeE29dbSe6TuZVTliWeQhG02jD8fZQ17E1
mDOv0lb0VoVEI7c4tjs148mNYx30dZh8P62p/3S3cmy7LjlKLVWgXZh3d/2Z
OvzYWdV5eQvDb6Z94DqdqsP2ZYkhXAY/i2x5zvfpxPf7XTzKjaSRXUvYhCnW
nbiu8/WE7AjSX57/4UsJP/Y/9dDDe009U+RoceWLRTt1Sv7oNySfrbBUeirZ
fLj81P54KUXkEe1o2ZNjTKMbB8dVZVElWP7cQNtIJUfBOiPur5+jxvkctSCm
K8NPfdoyLHTUOKe0SNTWoELxOS0atrtl2Nb8yWRRrALtvpfqIBzO2M/6ygu+
TPz2cgouHd1HhZ2HudbbvFOi8TobfebNb8Bvr620ESVTaI7LmeVB+WqcPEPv
iekQCp17erDm+f4OvMXO/I74CI0emR3z7xfejt13Sq667aSRalCt9ubONhwe
X3TVzZNGRZaN3j4z2rB2avEX1RIaqbtq+Ke7tuEdPxJnCJfRaHDJKjev+634
tX+6h8CZRrpv6u6EBLfisjRuRpwjjRKbp74MG9iKF/dfuvDRJOLPcu9mOQvn
EX+RubsUP2f0/dnDWxuCnhH+Cv3s/UN7GMqKKWRuX6otoxtwyisHQ89Mhu8H
NKz1ul+PPcrvvwu5SLH1B/GSqHhpAdG/hiU7Y6V6JN7Mf3NkhtCbOQ98dP2D
oYS/gP35994zS99KhYpv1S/MjSzDJ+Yvz37tpUBRGuffFa0vw2V/qQpV7gq0
qW3K0ZP9lPhi/p2Cg38rWf+0u+xs54oYirWfYXPep4l/KdHMHWM9pngRfg39
5rCapzzJWDIPkRdY5uLnR6Pk2tWPvJNJPvbUZsD29qeluJfrrp2OIxXopX79
7NzBCvw2L/ai73YmX5xZtMHEuBI78S8/NZ2hQj1VVtGXMmpw3ao2UWE5gwv9
SnZdqcH8y9HHub9UKFFeszP68i+c/KF0rtBYjtw3cbI1GH7hnPD84w2xgvUv
PLcALseDYvvRkyWIJ9lHocjUW8ERLbXY2dZcFr6YiV9GyyvyVlfjkt6OE0VR
KrRm6avVbw404Vy7lg7DWgqt2R2ob7mmCYen2ZxXV1HI4/Zk73kGTTh2+epV
MRUUeuuPW9zTKrEvHnAwcakKOX8+bHA0rhKfG90r0tdVhcT0pxPJuhS20x2K
TWuVKGtCkhm9qRaXrfgq9Z5EoRP+yXo3XWqxRvhYW5E1heKD/O1dUAXuzD86
qqCnEk0+1zDSaXIFzvN1/EfcQ4nUSxeZuZjWY03/voKYICb/8ygYGppQjbdq
zOhilKRCzy9KRokeVePEU5Ez9VNIfztcT3+NYDWTv6kXz1/2jMI5g6+tEfRi
7PW47h6tcxSemc9NcPuL8b+9R1SlnVNitdTGP/Ef0i/bMuLrQFknI785s/tI
kptw0eaSgfVNTLz6uk8z82Et3qo/UcafzfCvLaHDRWm1mNonD+E6UYjj5sft
9qYRPzYOcMj7QfrJZqcXxUqH0sj3tnipgR/pz0ULAhpGLyL9Tuh/mrikfdLu
K2fj8xIj2yV+e5Vo4UNP3HKsBDtbfGvaw/ALp2vfRne7LsfvI2yfpbkpkQ8/
dODmfWqsc7PKUdiTQpcTUr7xNdTYKrbdb1M9k89sD7D1O9SC8/YpPAQjacSx
9Bmsu64F837tXvhoOI08dpTID45twX6Rmg4JZjSbn0TZ7E8VxzL84p/C8PSj
/+k3yn8UNGq24bLIvsfOLKTRkrGznYNi27D++VfVNqtoNKT7uFLDklYc33vh
QM/5jP8pF61TbmzFJft3dBjOoNHlgtmikMwWfDnvUil/HI1MzXwcBe9b8Phf
263HjqcRX94w9oFZK7b/FPn2xmTGH46qd4jWIP1MqN8GNpzkSRaQ+ZkNW5rL
+c4qtl9SkP9Nwb+pQHfdX+0vKSPzHak/V6W8nNSEP54xexeiotj68A155hpB
mxJ1XK1Xpa0j/VuoB0fN9hGqp1MoIu5r1KU40s8FPr74kgbfT0qx/VX1wFeS
kA7SX43NeDBMspT0V213LLAWzSL91fR7Kxc2M/yyX5izj0/Nn/1WnWn9j3Fd
aLTNlSvd1bcJzwwc+U6bsU/zF4tC9w5twD9jE1Om3qSQv+iUZHSXBhxv4Ort
GE/qib+cP04QnaFRZq3lr4ODO/HilLij3HAajf9bHrBX3I6DT/41ULabRqER
k4QBRe04YbPdHfE+Gp2atTqae4z0jydrCR/aLS3Fl9OW9+X0IPNW1t9zlXwm
/7Z7M2jhzlNk/sZHYBgd8Zr0e8++9nE3qath+VCKLX/gzo8deN3ZTT3sT9HI
LHHc58ivHdjqWv87hQy2oXkDdQXtOL1u7p2p20j/1+rVng7D6aT/q9lieE/M
UbD9X4NhS+OkERT6GaExKvdpPS4M1uJJoii0ddSlLpnu9bjus+K8+iSFGt2s
T6R712MXiY36XijF8neHfo3OwgkKJFHcDXzTTYEv9miun+WtRPrhpw5x31Rj
4bqq46PTVKgsGSWvLKvESdlXF5/0ULH8+IRg7H5eK4XCzOgx9bebcP/mlcMl
jD9xkTls5/5owuey8wd6dlDI10buJPjchPONt9fYtJP8yT9y1nl1OelH35iU
GC/9RPrR+qckHYa9aLafHFq98i8jazl6LOTPoR+S/jL0J+Sev0r4l2mUl35e
TxTB8C0X6xnCKBpN6Xfund7YDrwmrNCl+RCNFtlpvkkz7MBP57YYePrTyOpH
4sT2yk68QnNRtc1VGu1f36fo4NNO3PSlKVl8hcHbK3s1iYtxz2wHfc5x0p8O
ad11ZkEEmUeNpbQU/CFKVHDw8aOVDqQfnXTkA6W3/c96y/TC2Vkh5iS/MTgv
TRVvUaGob0nFVSOqcKFO8LYX/6k3P75+qIyfyuQjM7ZK9dwa8JaKad6OKYz/
vhNmnBvQgU8V3T/KPcrwpWRDbOFUjR8+3dTlyjkVmnsgytlvWjWO6T9zsV84
6S9r0pIDvCDSX357QzOE+4ZCi788XpHw/M96psOwGTaiDNJvnno+7Sj3OI3W
PNg8tP7qn/3n6b+i9TlLSP95g5tbD46QRtH/vLcK1adx/pR7vTlGTD42nS9o
n05jj7nTK/imKra+ZJJCaRvtkqOv429n2F0g9aX5z18c550l/WnoV/eKE60T
/KdfHalv7sfbSaEbzzeZWQZW427rUmYKGX8/tKuJbJdRNbbbm3ZBfVyFEpb/
0rjaoxrfj311gHdUhaxO/B1+aU4TDtsf9dWbZvKH58az28cw8S9xmI1IQqHJ
3tu+5w1pxC1PUodL3lKo4fWFje0dFX/UYz0aREv8xjHx90vMjugVxdiuM8fX
cYMc2V6TX8teUIx3f3+SKF0tRy9TBZeTTUpwLP+MtlGSHD1YUWrazbsKC2zN
etv7qND9xe/nPhhK+g9WfY1nTvhMYXXH5zqbPqTf4COyef/6qQr9yN0zSqSo
xr02vH5i+kiF7Mfa/0xTM/HOzrSLUQbpR/hc0T2v1qTR+S+FUwqaGb607O9j
Z7rQbP+h18pMb8f1JJ+9/NP+Q0gk6Wf71x3ozWHyaeg3932S9zZyAOk3b7nq
aiQbTvrB4vy3nYYBDN8SrAmMcKrHubUPOw2Pk378/pM22doHmfiV7HzFJ+nP
/l1sdqEgpjeFfIK56XYMX4xxHd14j4l38S09H7UMKscfFxatE0gUqKMqWha5
qQ4Pfl9gI9rA6LPBvkUTHEn9CuYL/BennuZGKJBXkEmwVSaZN4Z5As4SBU8y
gEK1M+Zl2a8pwzF/T5tS5cbkQ9n8B+JhSqxbpXL1i1Wiuae1kYjJJ6xFHh9e
M/nE4T32TwKkCiweazLY4hyZJ+wljrUT5SqRtl/6sM0TK/Fbi5BvqpkqtOzj
CU8TMY1/Tvtw4swEFfo4pbW06huN5yaMSxNPVCH8YORJdW4NHpPf60CiSoV2
bKjO8o6qwb3m78n3LmLkP8hxckFxMw79rOcgNKRRivnayQU5zVi43Hx4gQGN
JK7z9Cxjm/Hrvesy4vrSKESQHzUooxkrl51f6Nef1GMCugX25FAUahlZerPI
kcln18tsRAIKpeuN6OW0rA7zQ3P5j9ZSaMPqgO5H6VrslTCQs5LP8EMdRd9u
ZnV4hr4Ox3I5hdbvaG2aNqQOh+n14Fxxp1CU79zmNSFNeFnp6a+n6yikf73b
9pOlamzbfxvHyJRCUnzfJLRNjfmNY7a+sKCQ57hfFZEmtbgueZ6R5ygKld2q
sHAZWIvDr+jED7Ck0NScrUKuVgXuleD+j7hTgcYvPbbfx6Iez5RM5toHU2jA
5g+fqmrqsAb93NDzAIVa15YX27TV4QSrBH7zQTJfltC+9oI6XYW6t8T4nvxO
5lUStTpG6H6txTtCdgoE8xm+fO7KK2fLGhy7dEKq+I0KuVhEj9vZswYXar+O
b3zG8G/bPIvc6c04VrW8xqY7jcJP7XEJMmnG0590SRFr0eijWiXLGiXHSwqd
GmwQmbfm54TX2rwl/VTb70kLHzHPQz/V5wu/Iqe/Cr0+vueuuPzP/qrGt1eH
eJ8UyEPrMqLt/uy3puoWGco2U+w8zMj9n2cKT6vQWf+2WQbjSD0Y5mM2oN4h
3Oekfmr1/s1VqS/Dn7gZekYjy7D9DU8TmbMCufsV7sbHS3HCX90P8xj+s+Z2
iebRkw3Ya0V3sek9ho+lxxbm7WzAH82/DVemUUjpenn7vBgyj6ZRt9O6/nQ9
bgp4/i6E4S9Qn44ZSMdLbzHypLUzkkSkv9t/x9UH6/fUYJ24v+OlUhUak5Wy
8+T6Gnzifdpxbp4KGVzd1rhG2IydCvquEjD59vXs4pHC7c24zdCxZyDDH1KK
t+NLzb+wWfFEM5m9nK1H8tIEM4SBZF6fv+Rh9b0NNKKmmlFh9yrwhjn3tzsO
UyL3F1U5L79V4My0qbP1xyjR/RGCqbkpVdjHJtRYtpfU22L6XulixGBqdkag
8iKNj/Yq2+Y4RoXCdgdsOnmRiZ85oSlt9ylkxbmnL8lowLnNOnHSDFLv+/l0
no3oHuknawRMWuwXyeSzxzU3RkvK8eCGDw331Aok7H7/VdH5cvwzM/YQr5yJ
f/sXWE2Q1mH/1oVc+70U2utu+8DiaR0O+XHT29GX1JuDDzw+xq2h2Hq9IHC8
q1935vc16y9ytWT45WP7S+ojCqR7eUDHLksZlsTcO80NUyCVMFg7M1yNZ46d
dfxMHwrFnK1cm3CHyb/GN3E5jH+E/sDjn5MLb4vJ/NQ6fryzcD0Tj7PXbsZ/
kf5Kuaz31qBwFU4vbVwj+KlEqYUZwfPaaLY+C/3tdY6Le3HKSH2x7sNFtc1S
ClHjnw8ONSD9Yeh/3xBafwxh8u3dg+c/Cun/n3mHf/sN0epZkhAnMj8UOSDr
Xchp0h+fO0QgNj1G+uM79Odcly5RooYxg4+f3CXHxmUf74oXKNH+RoPBmZvk
eOriVx9C5pH67lGqrsOwgWL7S8mnriZI05XI64vwtl2aEj+bEZXQ+FCJNsQe
WVHwSYk16u67+j1VovCxNs/s7VSY+r49QZqtRDjzxSCXe41Y3Om1P/E7hb7I
bIzoWIZ/vH6XYfqN9NubNg+0GZtLIUtryeTo+Da8lb/7nO8q0m9P8DrrIWDw
5NjzN9QCMj+Q9GgCL7e8EZts9NifWEyhu2+3GXQ7T/pP0I+P3JTWg7OWZuu1
mbeV192aFShhX8yEzf9PP96neVZvzgoVyu3R07zbi0psPEU7Uu2mQrcczlTl
0ZV4xNbK1KxVKrTCPCC+aFEjDijw3++cTSEVN+hV1pJG3GDlvz8xm8xn7b2b
EystJN9XUDj3q3cWhXrt62F6U1CJ03mT1gjmqlDenODQ7DOk/wH9/bCMz8ae
LmReULPzmUAwhGLryem/XHQ5Lxl7vm49VkKT/n+R38rqwgONOL/VzNAzj0In
kn94nTzSiDnfM796fyHfe3kda/PnOSrR4rUyreVryXzBw7HnzUU19TgzZE4I
N5ZCm3NvcG8Oa8Ads6eGnGHy148H+tdH5pN5BQc/2wGimjacX7VnH4/xP/mW
2lWd2W34fu9ZpXxG/q/v67o7PmnATg5vhuuIybzBBm3fdyFPKWR46MS55PBy
/PWUMMr3f997/TvfxNvwcbbwuwK9vOYevfJuHX6pHicQ7KDQyHmnpjwQknkE
mE+wLpfYiLaR+QRliI2h7B2FtPvGH1bbNeLprg97mjDy/xb4I77IqBHrjbYz
9GT4r37f1FETShtwnvcsQ9kzxp979f5LlteAf9Qs7RyJKWRS+fSOtLoCb/V6
O1g2nswv/Jr2Vc6frGT7Wzrn+L05S8j8aP/o3Hgpw1+jHeYnDmqtxu7mF3tx
npB50q3rdn311qCZ/GjNrfX1TXiFekVPDsNfrc7XRbRwm7F/7ulYaVcaxVu4
2RowOGdX+sJHDH560CV+5eIarNnwaqtjjoqdjxh/ZeIFdZYKJRdpLEvY1owT
Vgm3ODLxQzLkuIbMk8xTwjy03qLRDsIeNPKvHZKr59aM44c23hEzGPrFR90O
3BNL5KhsyMck9akS/PHHnTn6WXIkOzxdPfpRCc4dIM0sLpCz8xbu00+U8W8x
8eFBRVLcqD/nLyQ1F4dJNtIo68rWY3YD23EYbth8hME3vBdvCFJX4b+drr+P
PKxi5zFeO1fNzDtI5jFsL/+9SvCSQuOt/YbqNjTgrwklX71fUOj1293BUvt2
7H/93DDJFhqZtU7pcnNMOy5Ym1pts5lm5zNSNEbhuEol6nCL26NlT+E7Pp9n
JbQoUXPM6jfrn6hwT6umWXkyJVpXFOMdlKPCBT4cS4mczG+ci44UCCYy9jTd
NqnoSC1+bXHIjzedQi9HDi9Im1mLHf5pi2scT6F1zxy2mXgosE9bIzY9qERb
964zPfqf79dgfkNnhveHkAAlskoYPmvnmD/nN3iLzHsGmtBow99N51Z2acEX
36+KrRhEo+yKw1uSu7VgL687HZcH06j6WR9j0bgWnJPVZ7jEjEa9xANDrIKr
Ma+7g7EslsxvXL55d4TkOqOfB9/Lw/7TP4D5jbKFP0O55Ux+h9aGaL0k8xzQ
H8wb29mTk0Chc7en35ealOIT5jGZpq1yFNo9KypZk/RTYf4jumLBYV6tHG0Y
9aRDbzaZj7vcc5b52rpS7OP1KSBxkgLFRK1NiOhP5pVhPmTU6T0mMqRAvh5j
u37JJvMh8D3AiYtZ1qJ2Cg3rHtQ/9GUTtvsWmhHXSqHyTUOm6C6jcUNYWt29
oWReJFOZc006guG/Sx2M6W6Mf/xx+Lz6FXP/ioiHFdqN+KEtlRHH4CE+yXsE
p4tx5FinuXl75GiUuauNk8ef8yIjNaN9HYPl7DwIT/vS+5AQFQo+4cWjeYy8
E7p/82b4avpd3M9JpxpHNo+7Jv3PPMjWZs+5eevlbH/TvyUrVbyD0fezu76P
jqvC2t1epU7dw/jXnT2GS0KrcP6EuC7XfFVIY37FauxZhXfqvnofuY3hb+LH
hTpLlDi0Q6vrlUQl+73CKdde58ZfpNnvO5SP9n1RhdOobOjNZRNcS/Bc5eBE
6SM5el2adG9vZTG+Glh52C5KjkJC+p1U/6zB86MfGVlUqtjvBer8uq8R/Od7
Afd9FnHSZPL9jnH5+x6cxeT7HbOIazOEy2n2+45o65/7eVEUOw8Se3q4sUyk
Yuc9lil+7HMeQbPzHCMT1y/0G0ejXIsFxaMXUVj756EKfrsS9c82tHA5U4s3
bV4tEiPy/YluW/CX06fI9xnKmENXpdE02qL8tD3iRgfO8jpYbXOcfD/w+MPT
OptBKmRigG61HK7E6Emucb0LmUeQpw05yFukQv8H3Zy0FA==
    "], {{
      {GrayLevel[0], Opacity[0.5], EdgeForm[None], 
       GraphicsGroupBox[{PolygonBox[CompressedData["
1:eJxNm3f819MXx9/33m8hKaWkqUGJaEhpUSoJJSt7hSiVkRU/ZGZlr+xN/Oz5
M/vZI6NE2ZL1C1nZfvmdZ6/X99Hvj/M4533f5973ufeee9b9fNqNOXSHSbmq
qhNqqqoEbhKQAmhbs1JbvKqaGdcJaOr3vFvLbXUDWgfUC1g1oGXAygGrBDT3
+5UCWrkNvjbmrR/QyePyzW1i8IaB2wVsFfQ7gVcPOD5gj4BGAUtDyMcDPxaw
tsdYLaCFv8O31w1Yw3PqaMw39o6+ewXsG/R6/ibzW9/zQd4NjBmvizFz2tCY
eWxkzLwnJs2na8CIkPmkSuPznbMCt0W+oBcEHln7HNAgoGfAOpb3ZX+vX0Av
y83a9DZG3pExfufAmwaMT5K7T8CblrtvpffNPJ99g+dAy76Jv8O4r3ntugU8
ETDOc9o8xl89+rwR9DMBR1uWpwOmWJad4v3hHm9U8O8QeDjrHe1zA+/Mekf7
hHjeyXveymvXKdonet4j4v2ywLMDTgz668C3VCt0jr3J3jf2r47n1Mz73ML7
tLLH5rme94TvJfdDD+qal/7oXRvz1fc6tPm/vWdN0cO23iN0EH1EL4dn6SW6
uE7gf1TSzTW9P528t2097hpe83WqFbrI86Eh3HaBt/T8Ovndwmj/JOD6aoX+
bVCt0L8u1Qr94xnd28hzWcuy1+5/Z8vEXnf1HM/ynq/tcd90n01jLl0Dplq+
TbxHtfqHDqB7vT1mR7fBhx5u6u89WUmfmBd6188y850+/tZ+SXqJzo0LfFDA
PkH/EfB7wM98I0tX0LOdk3QOXXy+kl6ii7Mq6SW6d0/AXQF3VDpHfT2/fjHG
xgH7s9foaoyzfdJ+ML+NA+YFvBXwL9Y1eOYHHhpwRcBeAXsGTEqaE2vdP+h+
AbsGPTbw64GHBVwedMeAFuxtllys16vx/ErAjKA3D7xZwG5BHxB4/6Tz0CP4
Dwl666CvCZgccETAqGibgz6y1sHzauBXAq4MOIjvB7wePK8FXBX01egW8gac
H21tA1YKqBdwlN9tEOO0CLg16M+ivX7AqgEfBXwYcG20Dwk8OGn+Y62r6NDv
QT/lfb4w6FYBjQK6xHhvR9vMgIsCzq20Pqca079t8KwUcG/Qp1dagx0Mu3kf
e9ieoE9rBt00YFrQAwL39/yHsRdJ8x9lG4NutY/39QIeDnrbaN8mye7OC/i3
9eW7gPcq+Y/tLBv7ij/jDHMWLw44zzJtm2XL2wakGGdJ4Icq+SFsAL5p/SQd
4XnrLBvBc7vAdQJuCPr7gA8qrV1NtG0QffY2P2vcHjrahgfUDbg9nm+y/s1F
BwKuC/o+zk8lmfZJ8mc8fxvwYMD9AXWz3o0Jen7ggwMuDfoR7wdn7VHvAeei
Z/BfZvre4L0j4JaA2wJ2DLi8kq3hPHexzrH2nO1/Btzs5y1jnIP9fljQ51d6
5syM8xg3Wndp/9X6epjHHusxN4xvjnefMUn2Yrx1mrOyecAqWe8OoW/SWZpk
Gh3fLOACjw0/dgpbwpkfhM0MmOD3k8zTMOvMwdc5ywbx/EIlu3Oc2yebv1HQ
FwY+stI3j/J3sYtH+5vPx3dGBxwbdAd8axb/swHHmI/32LhjLB9zxC79EPBJ
wHPW2RMDBgf8FLAo4KWAHwMWWsYeSbqIP8KeHW89fdGy1/rvKZZx46Q++LCO
Ide6Wd/omfTuBOaQpHPENLsGvUtA64BuwXtKJX/RO557BZxc6czRjv38rZLO
8ozfObuS74GXcen7WSV7gV7iC8Ccy8Ex/jm1faK9eVJc8nml84nurh88zbNi
Dew6dgJbgM3nPXaku+UlNmlrOfB9neK5cZLPODdw0yTfs0XWN+H7qtI5xA8M
ifbplWQ63TJgH76o5Kt5V9c83QMGJtl67MiXleIazsMawdM4Sy8GJPmSc63P
vO+PfNH2p/W3D7416buT3YbubeQ4s11AnXhfkmTqm9TnkqCvQaeS9rO5bQB+
qibonFasOxg72DfG7OM1/aiSncMu8P2Z3gtsF+uBfSM4+9u2dZD9D+e0XdCr
JJ1tzjnnnbPNWaNtkvUNP4PucS7weZy1a9Ffr81/KtmXK61D11nfpnvNWZOt
kvzBzV7fW/zNljHm4ko+jrjyRrdf4T3Frg7Nkgvbc0SMsY7tbqss33Ob5zzT
etsaux48eyTZWeztfpYPObGBk+PduknP1wU+KWBoQPfou2GWvv3g/pwr2vCd
xC0p8F9JNpvvENPQTn/8Mf7gJPfbF/1Leo98s4KeEdA5ac/YO+z5qUlnDNv/
jTH2/8dof6BaIcf9nstpPmP4hyXGjHOk94N1JO8iVmpcKW54zDR+lNhvI2Ni
hAGVYqUn/f7jSvZsUMAf0f5hJZ+IzX/C/MR3z5vnSb+n/Ti3Y79+Dv73K/lx
4gbiQGzbs+5PX+KsWX4/xe29/P1nzfOsn7G9y5JsJWOh18vc/xnzHe09n+G1
QpYXPA42hTibGDtn2eYXDS9ZdnwnsSlxKTEcsUxft71i+mn3Qd55XuvBfg8f
/pE4kJxp24BPLQPj98qKnRn3dcvTzZhn4rc3TNNODDXbY77ud9iH2f5eP3//
ccvwtnmWj5kUd+J/3zTN+Sf/m+O5zPHzNtYXfBL+iDhurnnIod7y+MRS5Frk
WQOzctG33W+eeWZaDmSYb35ip6WVdIu9IG5d4HZ4oId6Hu95nKOD579+fsd8
7TzfeZYXvSNmQ/c2sE28zGuALxpm3fnE+vOX9+M47/ki06cn2dzacwjG7p6R
ZLtrzxsY30Ici8/AnhEz42OweWcm2amvPKf5niNxJm3YtgewhUnxIGeVM4t9
amV7eEYlG4lNxB7+Ez+f9IztwUbsY51a6PXETjAeNuKsJBvHuNMCt0+SD3uD
vcBWvJ+0vt95PX78v/GWekz26gevX++Q7ZdKukvSDo1ub5YV99NOneBvt2Mz
vvf+nJ0UR+Jb7kuKOfAV+Mk/3f5ctDdLyi8XeZ/Yl9kelzGvj/fTA0YmfQc5
amUgLtjZuoLOECOdl5QPMG/8Z7YfJ37HJjb2PtfYzz6Dn7QesM917K/JzYj3
h1TyjfhNYkneFccPKyfxwfNtUp7A8ym296x7hyQ+eLCLrD36/hvrk5TjoTPk
Q5yFBkk09aiGSc/Q8C71HNZKyhuR58mknKqBfVpD85PXc87Jv8gDORfbo3dJ
cVsj+77GbufcE4thEy5KyiF51ySpnXXG762Z5CsvYZ2S4rOm5oOHPWlqmn1l
f2l7LClObZOUhxP3nBbtLf0M3dw08dDiJFnJY1fxnJnvw0mxY61crS3zWjGX
Zth3y93I81qStDdtfR44F9cHftd7w74QWxBj4MeJD4gTiFuQpaPl+T5pXTp5
X9lfbAPncr0k+0FcT5y/PP/0HLFF5JS0d6jkT8lxiMe6JL2j/bCk5w7mhyYP
fcJ9ltcBk2jsHmeLeA7d7OoxB/j79CcOPDzp3QD3hZ7gde7mNW/i9VzDMvaw
DMR/0Mcbb+x2Ylhi2a0qrTV9z6xUn4CHfuCe5id+Jc4gxjjW7eQv1LXINYib
yKHJPaZWwuQtPSq972V696S4ipiXOhxyEGcSs21iHp55f7b5+1jOX6yL2Cvq
JMgzqtK5G+zzQrw/wO3/MI3dIJcgXiFWoV4BvaPXc5D38Vz339W8m5sHGwG9
m9egv8enbaB5Gnkv0Je9LE974yGWDb0c4vdTk+JO2vj+Fkn+fQvLM8G8Q92X
Wi7xxOjKtYCk+AE8zO3oOjTvsZPYsd1tA6Gxg9Sjhrsd+0Q+ib0CY392CfpG
t0NTyyP3I++r676Nbd/gX27jkuRDhhsCb2d6hN8tsw2jloQdo+bBuNu4bXuP
f4u/dYDnRf/ZlmGU+VfLqjMyBrnyjm7fw3qFnhBHUs/cxJjcf2ClGAL6aOPR
bmccbBp1GGoUO7n9dvPQr7W/x7e287xGVyvkoO++le4k2laSZXfL08c0On1/
kqxbmQf6Dus7z8Rf2D/kae33e5rnbtN3Vsqj+VZ3f3Nv0/glYgN8KTVR6lT7
VcrFqAmT/2KDoDc03s/t1ImpZRGf7O2+jMnZgGec8RjzY0/hxza+5nZ4qblS
L6JWAz7QNHYfmvx0kt9RiyE2pgba1eMd5DEneqyNLdtYt481D3UM7BA5eAfz
jHM79WTuALBX1H3HW/fAPFP/nGCa9p38DE3Nn/7kWeu7T2ePAw815Dbm416g
trayj7870XPZz+uIXiDjYZaTmBebjj0nriTmxHcR8xH74buYw6Ee51DLA311
Uq5I7Lm85pxUF+N8ESsQ82N3pyTZ0keTfC3+AVtCbIE9uSvJBmF/iE1P8Jjk
+ydbt69Iym/xicRixEP4TNqIuYm/sK/UE7CH5Mfkt/hTMPE3sdhlSTUg4gfO
DXEgNoF4ihr6Sp4TsS9rgN8nbsGmYs+2sjz4bHw374mPLkiyQ8QpF3uOxDWX
JsU2zOMG9yU+4f6AWAA/f4Xnhf+fYZnZnyuTfDa+g1oJ8yP2uczys29XJflg
1uxqrxtx6zlJsSv+kdpQT8/7Est4U5Jtxa5uY5pYmtifnILc99YkO3iA7Qxx
80jv1XXewx3MQz3uoaQ+8BOPE68TkzfIspXUmGcm2TLsGPeA5CTsObYEm3KP
bcs9prE9xHnYNGS8z3Iyxp1JtVbeP24evn+vZXo6KZZt4Oc7LOd7SbYPu9fd
Okm88WDSHJCftkfczjn4V1IM94TlIeZsk1UnYizm+KD7sv+PWgeIa47zt7a1
PKz5DNvE/SrlCeQL5BXoMvkDbejss0n5Azr4YlLs+kJSTZG5X+B5MsfRXlva
R5tnYKU49mXLzPefsgzMnXgL2459RZ4xlutV0+DZpl82P2uCfcXOUhOgzolM
1Mc/qbTH7O9VtsXYYc4BZ4azQP3gDfelzkesNrXSPRW1POp41Cdb+K6COIcY
i/oQtTryW3LbluY5w32bm25iGttIHtzK9b3xgQ8oqskvdv8zPK+1HOfj76BZ
qxuCd5OiM3Rz4CeKdO7xwJOL1vnuwPcW6cDr5I9FseE9gderqaq1o+0B3hfl
6/cF3roopqr9Hut/UuBHuZhKupvd1DXfP5NqZ9g0YlLaWavf3U5e3CD6PV2U
b1AX6u08enTgWUU2nbupdrX13CS9xXc3df2TdeC+gnsO1gfMM/ozzXz4Jerw
Tc3fyPXtC/2+iXnQu8buW99nn3NB2xrmx3c18R6hO7TTDxuxmmMqcAP3fdBn
7DbL3sby3+/nPXwe13Y7eRn1FO4fuYeEnm4fxzrcYNvSzHuNHavvbxFzEXtx
N3SbdW6a5W/kebE2DU039FpR0+ZOkpoO9ZyGsfYnel+uCDyjqL5yYrzvVeQX
+wfuWGQnrs/ig+exwJ9n2cHz+W5R3jg96FFF8fWtgW8p8p/vRPvpWXX24wP3
K7oX6BR4YFFucHCW/qF71wS+ushePh7ts31G3mL9suoKR6BLRXc9LUOXJ2TV
coZH2+VFNbJG0b56jXLZVQLXj/Yv2Lug1wj6m6DnRr9Ts+r+1J3+m5Tj7hxt
84ts3LSg+xbZyrcDzyuqiWwfuHOR3z0PXOQ3jg3+QUX50DOMUWSjOfd9rFeX
Bv6iyH49wJkI+t2grwx6uyKf/GDgh4r0a07gN4vq69sHz1tFdvmSoF8t0qsb
gn6jKP6g7WLr2+pBTy3yEW35ZpFv7xD49SLfzn7OLNrTy4JeXGQHXwi8ZpFv
uQfdD9ii0hp/mbXOBwR+Kit/X8A8ivZoG75TlKuBR5g+G3my/MxlQV9a5PPv
jrb9s+pqL0bb/kX2/ELeZ92nPxX0S0X+767AdxT51h8Dfx/wdrTX5XdkRWeH
+mV79+WOgxoQdRJi/w+S4hH0kny+NpeHJmdnv/HH+McFSftzt20deTj3FT+a
Jobk3NbxOnCHssD81Ce4r6JGAS99qGFSny9ZNdqPk373UCvLR5bh+kr5P7k+
c3sn6Z6LsbmfIbcgT3/b7eRQ8HO+uMur5/POd7L3jpydPrM4U0n3+vi6r5LG
vdTfgoec/WB/ax/7Q/g5d9Qq5phelPSbIeTlvoJvvegzxVqwDr8k3ZeM8Nzh
Qx7qfL+6fal5qBlS++OZWvjPpkd4zX9KskWc17+8zvDwDXQP/4MfwjfV9/ir
Gv/mcWZZ1qeN/7Y8rOPfXp+fvF89bD9ZU2ID9rOOfRa8ldeWtpras+C5s3ar
ei/oS3zCOP1t/7mvHVMpzoEml1w5690Y86xsf1HX7dNt5zvYtlM7pIZIjQv8
tWlq89zRtqv0+yN+Y0FtvI9pbNGgrLPBubjL5+QOnwvuR4nVyTH5HRR3vtyV
cEfPecGncw9EjRo+2rnXoD/3iTPd1tH81Cngf8WY/twT8Xsb5OOunBiDe/2p
lp1n4o1TKrVThyG34Szf5Xn18FzesnzHm7er+clJ4SGfJQbqbZl5v5F5else
2ntantrfQbHOxB7feJ2JdZnXOp4va7Oe14dz8KnPIPXXRT4XnyfVlXY3/WWS
bjIW+9fIZ3eh+1LHXWJ+6rk8kwMO9zjo89Zuhwfe70x385joALyf+1v46a98
xuH9wvzYce6WiG+Jl4iliIHQDe7AuljPmCOxBzEt/MTAh3v+Pf2+s9eB3wl0
dr8vLAPfau7xz/A5JY7E5hNXEedQx+KsrGq7/U3gw+xzzwx6QFEu3SHs/HtZ
+dwPfKfomy2ifVlWPto86L+y8l3ucLhHoVb/afAuLIqvN/cc0f+BnvP21l+e
uecD4HvD52OQ1yQRFxflzR8F/rAoZtwr3rUssjOr+xuM+VvgX7Py8kOIc2wb
5wUeW5QbTwx8TFaddQIxS9Y9z6FFsQVxxToxr5+yahv8ePrhrHst6i/8PnL5
byODZ9UiHewWeNes+kHroA/0mvyOHauRvnLGRthWkMOzVsTqwACfU+5MB3gN
a4r8Mb74psCbFdUDphArFeWacwN/nZU/Lg58UVYsN9djMc51gU8psm/83mYL
20DWb8+sNSTueDTLxuJH+W0b9w7w0oca+BDT9D04+h5UVFcgXkOH0J8cc/0q
q07DGe9jHQb3Nb134EVZd3hXZe0Te3R74NuKagC1a9HXZ4G+zW0z+tmOLQn8
bVb9Zlz0OzrrTo86JHLz2x7uWeHHJjchVs26/2F+/CavfbSflpXjkd/tE3jv
ojvYw6L9say7xI2LYmji59WCrlcj+3JWUUxPPH960GcU1WW6F8Vt+KlTgz6t
qKaD3KNsJzePtn2zYgByzROy8k30i9+V9jbvduYfHDxNivLXZ7L2lT29L/BP
RbELMfIwx8nnRfv0onvg55ijz/u2xLBZOfrIoGdk1XXQr7OydOycwNOKYq4L
iuJmYmbGIF5knIVBjy+qo40OvHNRTW7XwLsU1d52g7eo5sA8mA93H3dG27VF
Od1x7GGRDT458AW2kycV5TzkO+jvtZ4v44z0mrwW7WsX1dG2KM55gv453v+S
ZZOxW+OybBcx71HZtZ2gD8nK5b8K+vOimgd1gjlZ/ujAoA/PihX/W2RHsCFP
BN6yKP69LSt/I146OSv+JvYmBv/S9FjWu6i+1ip056Gsesk5RfkPsfCm5BBF
ddMx0XZXVo326az9YC9aR9+Pa/Wc81t0P39LtN1YVOf6OHAu8nvHFuWE+Lsd
i/ITchNylHam140x6xb9Hu1r4v2s33o8UpQ/kDv8ge3NiufnZ51hzu+iaJ+S
lddPZk5Ftar/ZNkC7EDC/mXF4NjaUiN7u1PROrKGHwT9ftEd/jJsfo1i9L+L
9oD1p77yWlZ88Rk2oCiX/DPwX0X5BndanGts2COBD836bcK38f6Xolj6m8BL
iuLsg7L8Gb4M+8H6sra3omtZsepuWbYDu/Fn0I1rVNPCv61UIx/XKuiGNapz
kU8vth1+JfDLWb/lxHd9Zv/1YFZeTU79bpavxc82Dbx71n0sPgT/ih/BTvxQ
ZCvezOKDZ2KWPqFL+IFJRb5gaZYPw3/VK/JV+KmVivabvf4t6F+LfsdBDE2c
Tw5yYdY55Azy+15+70sszW+k8V/7Bv3voryXnBc/wX8l+F3PkZyvotrk7dE2
M+tuvFm0vVJUf+Sst/B5p3ZFrYQ6CfZmI9ucpoGfL6rtUj/4MStOxP/gh8jX
kGuoZUMH37cenm+5aR9q+fn9X+MYr36NYvfp9mfdPQ78/E7mHc8Fv8B/Q5hz
26AXZOXPxFHcVTHugeYdbn70i7oJOtbQ/Rt43aDx+2OKYhrimfUDf5JVX6fu
Qm6//DcdnOOs3LFL0BsU3QkMCTy0qN4/K8sfLHZMsa3H/x9JRAP/
          "]], PolygonBox[CompressedData["
1:eJwtl3cYj1UUx997z68yKmlIi9De62n3NJ72UhoaUvQ8TUVlNIyUikIK2YRQ
FCK7ZBVaxEMZGakUhSiU1efb1x/f5/2ee+573/fe95zvOW+1+g1rPZ6LolgH
SmB8FMU3DGyGF6koJmAvBTPg/zL0Lb55oA+8MRgL/xL8BV8J1ouDcsyvDGbC
HwMr8P0JGsJngY3wH8EO+EOs3565b4Er4R0ZG4RvNVgCfyT7WW+ABtlraq3l
oDn8JO5pxL3NwKvY60AZeA2wCv4y6MfcreB++OdgA/wHMErvy/3fM/dXsBR7
XPa7bQf7cyiH4z8WX1dwFPw00BjeG6xm7gAwhrnLwNv4+oF38b2XvFcdsM5G
e+4O3woq4GsFPoEPZ/4o+GIwHvtInhlcL2N+dXx3gDb4eugbMF7Cv1J7A7Ox
G4FVzN2kZ+hswFOFv9EE+BfZvlngVNa6F7TVfrGrwm8HL2J3B9OZW531y3N9
FP9krp+C/vC64E34FLAGPgS8AF/L/XO5t1fhWPgo+9soJqbCq7FeGa71sc9j
bmt4D/hHYA58LtgCf5U1euIfLcD/YGwBvoWgL7wlqAU/gPU24T8Dexf2Xsyv
it0J+17syvi3Yd+E/T72d9nf/kPGDmTuG9iDC+8hmPsbdsLXETSGT8re2yug
K/O7gAH4BoKh+H7HngefD6rA7wGvwH9h/mfKDezB2GNAHexKPGMz/Ab8I7Gr
KtG4TuWymLlbwRL865UTjO/EXoa9PDlW64OlhWO2G/w35WjymV8Lvw5cBm+A
/1jWHqHzYF4V0FtXxnbgH144VhuE96qYbQRvKFtnwdhC+IIw3wM8Dn9M+alX
1jtxf6tsbdjFpW/2GWjvI8E38G/BFPzHgz74j8CuBB+B/yWddcl70zftjO8E
UBO7P6gkrQET4R+DJfAHuefgZA06ALs896+B/w4ezo4BfXvF/IZsDZL2lE3O
/fXhbyUNqKt4Z+zJ5Bwoi31n9txqYLOexfpb4XuDCvCKYEOyBsxhfo3w3l4A
LeEtwEDWPgq7Ofx11jgG3g08j90KvIP/aOwp8H3Dc/UOg+A3gufhH+iZ8DI8
72fFEzgZ+yXQC/6E9gM/C5yaPHYIvGzJc9drDvaz0hD46+Cu7D1qb8qxD7LX
1FqKqTPgp4dz+yTFKPz6cC4rpi6BXwxuwb4k+dlnhmNN73Co9sPz1yU/871s
DZb2LmJOHfzlQPXkHKkMnw0+gX+qGBMHY6V9YGK2Bkt7/9c0+N2gSXJNOTus
Acr9Z7DbS8uwn1M8gYvCGqDc19g52OeCc+CtGdsCr4e/aXLO3YZ9l844WQMv
gF8Izod3YX5t+N3g5WQNbhuuOao1fUAtnQ04TvHI/E74rgnXAmlMe+zLFSP4
39c3CdcAaX8/cKlyN3y2ysGb4DeDq5Nj5j54bek5djtptrQ4O/akWQPht4Zr
5VjwIPw5aVZyTd2Of1t27VIOFuEYVWweBurB64d5G9x3ZD9Tz1KNeyCswdLe
17CXwR8O5/5O8Eh4TLwD/sXZmi4t38bYKeGao1rTX/UDvjJ77tvgj+yYVayq
Zs8N1zzVOmmIcmtwODeUY83gTaXh2G+C/UoeE1eOau/PgM7JZ6DaPppnLEqu
8VvUSzDWKbkGB/zzsNZUATuzexL1ItKcE/G9CHom9xhtwjmjXNHY38qVbG3V
MzbpfXdr+0K9E/aH2XwB6CCtBS2Te5xR8Afwv5Nc89plx7RiuTk4Bv6acjo5
Jo/WtwnHvmK6V7imqpZqjR7ZMabYkqa0yI5ZxerT4HjtHbROjrHO+N/FHg4f
xhpXhWNWsap3HBCuiaqFQxXD2IOy+UjpjeIxvHYL5ozJ7oHU+6jn+xg+SX74
MOlDuCaoFozAHoo9DAyBdytca1WzVatVc3uEewL1AqNBzXDNUK3QHlZkx5Ri
STVkLHxcuFbXVn3S2QjJz/g6u6dVL6sedxZ8pjQEPg7/s2FNkhYphsaEa7pq
+f9rYE8Mv7vOTNpVCt8rDZsOnxrW+gmgGvzrcG8ljRgZrtGqzer5vsC+M/yu
k7FvZfxmxQ98GugdPnOdtXoK9ZZtss9SPeZnyo3w2U1K1opp4WdLM1RLDwr7
VFObhDVY2qsckBYfHH62NHlP+KLs3FVP1Qw+MByL6gEqhntm9cqqcYvCPYx6
lyXgu3APod5herJ23pbNpaHSWu1Re5PmrsBeDg6Hz0zO7aeyuXJ8TbgnVS86
J7n3eSubqwfai7Pcs+TcnQ0exbdMOZ0cc1eEe3b16tLgP+Ebw7momnZ+uAdX
760c00/QrnAsqwf7QXoQ1r4dhWvHNuylyTXkJ/iq8L+JnrlOsRquNeoRtyvW
wvfqntXSQvBlcg/8S7hHVm/8FWM/Y3fN5pqzB+/zdLgW/Zjc+/+TzfUPoF5h
H/yrk3sG1WL1BOoFVJP3Llnjpe1rscuH/yH076CarF5q/7BPPVU57L+zex+t
mfHtU3KvpW+k3ntIdi6qB9e/iv4x9G8Ru3une7J7XfVQ6sW/z/7XUk/eRO8e
/lbKufnweeHeUjGvXnl+diypZ1avPCL7X6jY3cv+lF1r1dPq32Jadu+pfwz9
u8zIroX6hzkOu0u2tqkn/g+NPxpB
          "]]}]}, {}, {}, {}, {}}, 
     {GrayLevel[0], Opacity[0.4], LineBox[CompressedData["
1:eJwl1XeAznUcwPHHOccd5xzZwhnRHtpDS3vTMorMImeekJJVRKEUlTLKiKJk
puysFDJPJDIjSrJHr0/98fL+fr+/3/M8v+f3+z4nq3Gb2tl5EonEEf8kaYyL
UYUaNLFQU3OCcX0n/U2V5ETisB7kT84xr6upeROJelrcfJWuZBOVzXM1xfGq
xvn1rPlztDf+Sw/Ri59YTVPrLfVnuvCb+Q628AutrHXQ2XzDJ/S2NkJHMs24
nM9qrUt4nrLmU/V7ppPNUtowg818TVuWsZxZVPS6mVqHyVQw/0LHxv3wWV/G
fdBD8V1oZH6z3kI1buNWOsdnaVv2G6/VdaxnA49Zq69P8CSVWMVqfqQyKxnl
vD0kuY69mld3xXd0bLTuZqjxPQwy7qGD4znp7cwzfovfWcFsOjLasTH6mQ7n
Q74zn6ZT+YiJTODzOEZxFlGCxeQlJZ4x24y3k+M9mugSljKHZL4lH13pwou0
4FlOe80ZynifFrEPrG1mFj+YH497ojO1u27lXOd2in0Ve0Rb6rb4rvqrXqBv
8xDvmw/S83mEh3nDWnd9hSLMZyEL4pk41iiei16mVbiDWgywdpfezZvxPlFr
d8be1Ef1Yx0c+1QXUcm1LoxnYO1d3atDdZ/21Pv1AapzH/fGPot741gNvZJX
6cPF8TysN2Zx3GsmsZFSPqeh3uScvjpA+2nNuCZeMG6t2eyL35+uiXsS1029
2Jc8ToW492SxgorUoTY7nFveZw3XVuYf6D/6lR7WKZqpA7WbJshDY56hkNcW
1YJaTNM1SbfGs6OD13WK641n41gmGZQzL6onHT9FaeNmsRdi/+qnujN+1zqO
8bEH4m+ADtHqzp9sXC1+0zop9qX16/U17a/ncSM3xB611jn2rfOPGyfrCS0Y
5xmnaQOeonz8ZhzrqSN0AVnOma+7rL2jO3UPu2Pfmb+uPfS6uIc0N54S9zH2
LO8xjJHWx1HM+9XWq629rP20KtdyDe2tHdE/OMB+Jlg7GPsn/q7yNBvid8+Q
uK7Yk8xgOnVZTkmWUYocOnLUa44xjIFxffqgjmEsL8V1kcFcCjMv9lN8rjbk
Ui6J+01/63OZQ1Mut3YFvenFhVxEN8f6xvvrVTqKdsbN9GzsL/fljG63lse4
j65nHc2tr9XTukVP6ClOxl40P6rH2EQuG5lofQ0lvFcDLRvPWEuaH4m9Tppx
uvUCWkhTtXR8Zy0T63R1Xrt4HnognnfsUcaT67JrkeL/2qI6i0yKkEFh0ilE
QdJIpQD543Xk+/+rx8/rv//T/wXBkwHJ
       "]]}}], GraphicsComplexBox[CompressedData["
1:eJxd2n9cTNn/B/AUaSNCxEgKMYRIUYQYkohZWiUMoTYGEVmTNhEjEcmQYiNE
FNH6VYYQyRBp24YQRaRSGZVK9N3P93Ff530f+cfj+TjnvHnce877nDPva77U
b463tpaWlrytltb//k5v2Olo6FSe8chuZHctrbKJE3qNbbFVfGS+a195c0HJ
e2Ynz7igrSNKmBV1xzfO+lHEfGh0u9qYmBfMiB+RlrNMIvrE4sOIDyM+jPgw
4sOIP3vsylSlvJzFhxEfRnwY8WHEhxG/yw3dNr1VFSw+jPgw4sOIDyM+jPj/
jDs5W2bwmcWHER9GfBjxYcSHEf+gcmKcWlzF4sOIDyM+jPgw4sOI7z7+VaWt
oprFhxEfRnwY8WHEhxHfYLGyj0paw+LDiA8jPoz4MOLDiL/mmP5UmcEXFh9G
fBjxYcSHER9G/KdvPFYJUyg+jPgw4sOIDyM+jPgjzM4cUIs1LD6M+DDiw4gP
Iz6M+PuX1KXLNRQfRnwY8WHEhxEfRnzNcVGJreIriw8jPoz4MOLDiA8j/tzi
/b+U2tay+DDiw4gPIz6M+DDiXzZ/O0Khpvgw4sOIDyM+jPgw4ndfOtxDJKtj
8WHEhxEfRnwY8WHE33giaItGUM/iw4gPIz6M+DDiw4ivLlGdjldSfBjxYcSH
ER9GfBjx7fr3eiKWfGPxYcSHER9GfBjxYcSPXfZ7XUsLxYcRH0Z8GPFhxIc3
lQ33+hFXkTFUtsUhJb6Muaqx926D0k/MFwOvv5AKK5j9v7sJVdJKZpugLxuF
KZ+Z65sj7ss1VcyvJnQP1whqmCdsWXYpXkmOy7j0XCz5wqz1/380zEscZw1K
iSffDTk6SyL6ytzvTnmAQSl5exv7v5TyWub3k3bekwrrmJ22/VshUJFP3+3f
TSWtZ9bT8R8rM6Dns0J020uYQm79/HDegHE+gLGfw9h/YeyXMPY3GPsRjP0D
Rr6HkZ9h5FMY+Q9GvoKRX2DkAxjrF8Z6g7E+YMznZr3ivv0/l7H5hvkNx6x9
mSvXlGc0ezxPVIvJC2MG/vd3GRuP+YnxMPrferHhm62CbCrINC21LWfjMZ8x
Hkb/EM8uTgp1OfPb2MWrRbIKNh7zH+Nh9J/88rxCIyCf6N18I15ZycZjvWA8
jP5tF7q8E0vIy48e1tfSqmLjsb4wHkb/rFcfRqbEkwf2sZ0vEVWz8ViPGA+j
f9ii0BCD0mrm2idlcyWiGjYe6xfjYfbvVe/7aKsgz+s8ZrNBKY3Hesd4GP3l
VkWdSm3JV2fvOKGUf2HjkR8wHkb/Mr+hoxVqGt8z8p+HUqGGjUc+wXgY/Z0v
Bi4Sycibcs2/CFQ0HvkH42H0P1eTvV0jIBcaru2pkn5l45GvMB5Gf/2Rxsnx
SvLYX29NlBnUsvHIbxgPo/+qdd7/iCXko/s7/i5MofHIhxgPo//jS383tbTQ
+OZnnnvV4jo2HvkT42H0H65p0y8lnizpevaKXEPjkW8xHkb/vdbi6RIR+dac
b69sFfVsPPIzxsPoX+Mft9aglMabHZjattSW8g/yOcbD6C/+uzJaKSdv++eA
pUJN45HvX4bYXIyJ+cTyFdqR/9GOfIR27AdoR75BO/YHtCOfoB37BdqRL9CO
/QPtyAdox36Cdqx3tGN/QTvWM9qx36Ad6xXt2H/QjvWIduxHaMd6Qzv2J7Rj
PaEd+xXasV7Qjv0L7VgPaMd+hnbMd7Rjf0M75jPasd+hHfMV7dj/0I75iHbs
h2jHfMN+ifnke8rjrF1dRYbRpyR/kYzOF9gPYcwv9C9Y4XwnXknnD+x/MOYb
+h8uf99ZS4vOI9jvYMw/9PeUbpVIRHT+w/4GYz6iv0lln/NKOZ1vsJ/BmJ/o
X7Qq/btARe3Yv2DMV/TP3WiZoNSl8xD2Kzaem7/ob31N9liaSO3Yn2DMZ/SP
+vbgq8CFzlPYj2DMb/SvHdPjv+VL7dh/YMx39HfbtHyyLILasd/AmP/of/V6
6gqhFZ3XsL/AWA/o36NRa786l9qxn8BYH+i/yX72dbk/tWP/gLFe0P+57K83
tkZ0HsR+AWP9oP/Y9Ard0ivUjv0BxnpC/9gm++EKdzpPYj+Asb7Qv3ls2G+i
RmpH/oex3tB/4eaCIE0stSPfo33vkT8NVRXkDYObYjQCWm+np8cPU0nJo88d
KhNLaH35qsYHCVPIDUNGjUmJr2AeMqNQJdeQ05Oe7jAopfVW+Whjr1JbWk9B
Q1flS4W0Xi7M7OYrkpEnnNfrr5LS+libk3I1XknWis6zU7jTehAMOq2tFUJe
qjZbImokB/5eOzjFnOb3XWO/nZpY8qszk3+VZJIHeNy8EO9A89uhLHKTgTd5
++EOBeIicpzwzTGlLs3XD8/n/2jZQv7pO+yBNJHs1CtxQIo5zb8lZzdXCVzI
ifPrZ0gyybc/PeyuqiDrxU5Zb+BN87HfkJ7jZRHklYVRsUpdmk/bVvosF1qR
VYLiO9JE8vtzl3erc8lDF1h9ErjQfJlSof233J/8PrvtG6mQ8nvr/N06P7fO
v63za+v82To/ts5/rfNb6/zVOj+1zj+t80vr/NE6P7Re/63Xd+v123p94rzF
nucvc3V7q8i4P8K64dVuMgN6frgfwtn6e06qxbTecP+Dw3cLNbYKet6438Ez
O953VKjp+eP+BneK8NqnEdDzx/2MPW/dljVCK3ofuH/BLtNcD6lzybhfsfex
88hNuT+9L9yf4I7Zn97bGtH7w/2IvS89u46lV8i4/8BPnOWjFO70fnG/Ye9z
V76nqJGM+wsc+bDfNk0svX/cT9j7/mXd2XgHmg+4f8BzXDJyxUVk3C/g1HCD
hpYtNF9wf2DnpUcL+qaY0/zB/QDe2OGckySTjPM/22+433dgnOdhnN9hnNdh
nM9hnMdhnL9hnLdhnK9hnKdhnJ9hnJdhnI9hnIdhnH9hnHfZ8+HOtzDOszDO
r2z/5M6jMM6bMM6TMM6LMM6DLF9x5z0Y5zkY5zUY5zEY5y0Y5ykY5yUY5yEY
5x0Y5xkY5xWWv7nzCIzzBts/uPME7pPIV2FD2/W660z5DOcPGP2Rv9Af+Q39
YfRHPkN/5Dv0h9Ef+Q39kf/QH0Z/5Dv0Rz5Efxj9kf/QH/kR/WH0Rz5Ef+RL
dt7mjP7Ij+iP/In+MPojX6I/8ik7b3NGf+RP9Ed+RX8Y/ZFP0R/5lp23OaM/
8iv6I/+iP4z+yLfoj3zMztuc0R/5F/2Rn9EfRn/kY/RHvmbnbc7oj/yM/sjf
6A+jP/I1+iOfoz+M/sjf6I/8jv4w+iOfoz/yPfu9ulX+x317ybbVrvPMKjN8
vQyvKHU/Mad22d1VK4Q8pCRZp7dLOfOGqEFekkxy5dLpc2QRFcyju91LUepW
Ml94V3pcnUtuOLDkp8DlM/Pa5duqbY2qmNONfsyURZCtS00nKNyrmYMOxhxR
55KbUhc5yVxrmM069K4ThJMXfk1aLawmh8xYYaKy/MKsHNWkUEeSS3ZfE8ly
yKYbnJVyaw3z5MftpEI/cvDlQ+9s88mnOrpFqQ2/Mr+tfa9fGkBu63oiTZ5K
drQdZa0wrmX2iah5a+tGPhGwdb4ojZyVM0GvtI6sffVpiMazjlnYKcJKEU1e
Xt8nMb6ZHDbr5TyRfT3zvdGrnorjyOV7BwdrCskD/0ivb5n4jdnl6R8J8UHk
sGt6pinF5JKR1qfVuTR/TqU+qbU1ovnhM0oqUrjTfBBebh+liaX5UG5z6q24
iN5/gefxaLUhvT+7I1W35Knkwy8dPti60ftq+t/2UUf2XPjCRhFN70d5dNBC
kT09f5PXAaGaQnJwn3vn4oPo+RYt6ponNqXn5xi3pLElg3y86IJZihc9L+2+
P6ZJdOh5LF08w88ggazYotEurSOHfHkXLLSi5xW79Zqzwp082T8kR+5P622h
tlu0Jpbc9quJSekVer6moTWl4iJy1vq0laJGet5vdSJsUszpeYfV/pYW70DP
+8T2waEG3mSXAE17rRBab8vbZT2TJpJ1N0+zTPGi92EkGmlYGkD2vXFwjkSH
3seG0C1jFMbk7O/vZAYJ5ILMHIkojTzEwTpe6UTvb3RbE7nGkxweFJItLSMf
nrLyfHwzuVL5pFoQTu+3Yfv1fHEceeYPE2OVJb1vz/u6zS0TyRfGSyfIcsjp
7X7rn1JM7hSc5i30o/lg4nTSRRJKXnurfYTakOZHkPzLOgMLcu7P3y7LU8lF
WRNjlFlk64mnXtq60XyZ0H7vbakvWRUveSVNpPmyp9/3IaoKmh+zTkbLhFb0
/g0H2GTL/en9553K7VF6hd63wmK1t6iR3u/Qf9oWiuPofe7pNreNliO9n6q5
8cKUYvIsRfVsSSg9/4v54/8wsKDnbdh9T5wyi+z/W+F9qS89z7yDws8CfXp+
NgUbjVRJZEWP++NkrvR86ud1WyasJs+L9gpXR9LzET9zqBAX0X5nN2mFeekV
ctc5L+xTzOl5Nd1pt1bUSM8zPy8gzMCb1pNy8olb8Q7kQ3O7qqWJ9HyDMycY
aIWQPfIvWKgq6Hk7Tnm5QJJJFvw2Y4PQip639v0/zil1yVXl671E9vT8S/qF
BxlYkMWWd8M0heQpy56fVGaRL0oNL8YH0fs5dXLgI6kvuWuyRC02pfel+36D
RqBP9q9M/tmSQfYZkNlLlUTOH/rdIsWL3mf28i6TZK5km9XTXSU69H6FCYt9
hdXUfuh89AaDBGoPLz2/Tx1Jrv9cekTpRO+/3KL5qtya7DHcJlNaRp7p41Jk
m0++vmZbuSCc5kfy6cPtSgPIgpTcLipLmi+dPn4YqjAmB1Wb2styyGsH2bqJ
0si4P8O4P8O4P8O4P8O4P8O4P8O4P8O4P8O4P8O4P8O4P8O4P8O4P8O4P8O4
P8O4P8O4P8O4P7P1xt2f2f7F3Z/ZfsXdn9n+xN2f2X7E3Z/Z/sPdn2Hcn2Hc
n1k+4O7PMO7PMO7PMO7PMO7PMO7PMO7PMO7PMO7PMO7PMO7PMO7PeR2kL/Rt
/hu/IsK7aGoZc1PYum4hP8hm5YMvO+z6xKz8pdPSIsdy5pKVWdpHHpODw89d
dNhewXyqYumvjZ0rmR07TGuJfUD2WdVyzH3uZ2btPe9cG/WrmIWfj1RdOUS+
1zHkqPusauby1XbjjQrJ95z21hU61zDP+6N8atpe8sCdr0zCy8lXr9mt9h3x
hVn+YMgU+z3kng1yhXEeuay9TFo2TMO8ye7fG1nryc7OD6Kin5ILN/V/F9D9
K/O5sO7pTuvIY9PW6VtcI+s/XFZc17WW+Whjxsh8D/KqX1L1Ei6Tm+07zQ9t
Ij+erjXCbV4dvd/AhSHWR8nDw2e56zSQb6WfO1M8vp55r+pocGoM2ex7w5PI
N+Qa/YoEr3E0f0LGTaufuJU8Z4Z9juFrMn5vhvF7DYzfY2D83gLj9xQYv5fA
+D0Exu8dMH7PgPF7BYzfI2D83gDj9wQYvxfA+D0Axn0fxn0exn0dxn0cxn0b
jnXuX5m7gJ7X3l02jVcOkVcKgzwa9cmof7D3w9U/YNQ/YNQ/YNQ/YNQ/2Prh
6h9svXD1D7Y+uPoHWw9c/YPNf67+weY7V/9g85urf7D5zNU/2Pzl6h/seXD1
DzY/ufoHjPoHWy/c7xMw6o9wgX3KvMbOZNQj4Sn2lWszN5JRn4QPp89IcJ9L
Rr0S1k0PyzBPJ6N+CXuOK/t65RAZ9Uw4e6xFp5AfZNQ3YRPl9slGhWTUO+Hw
G3cWFjmSUf+EixzM9/v3IaMeCs90kCQ5bCejPgofv3nzTe4SMuqlcKebTY2x
D8ion8Ij+g6LNp5DRj2V5fu4GaeCdpBRX4WjFm++lfWVjHor7PIm5pHlIDLq
r7Dm2MPSgINk1GPh5L5lmsJsMuqzsNtbYwOLMWTUa+GOS0YLwleSUb+FL5v5
2OQ/J6OeC685vn2SfUcy6rtwD6/LC0IDyaj3wk/e5vmWnSej/gtvjNcOtTYh
ox7M3o+5eWT0bDLqw/DzYvG54ptk1IvhSC+/a05fyKgfw3b9jj2LXExGPZm9
n/ibRXVRZNSXWb5c+rlhYhsy6s1sfyrpoJtgQ0b9GW46Mc6s+gQZ9Wj2fvp5
DnMrIKM+DS98t2ta3BQy6tWw0bJEN51NZHwPwfJ3/+drXD+Q8f0Ry2f6z6YZ
FZI3zD/Q9sgDMr4/grvuXn3Ivw95dKHV3EZ9Xr7hvj+C8zvol+YuITd4Po53
n8XLL9z3R/ChPadHWZ0ip7/0rbmyn4zvj2APA9G2iI/koIXtJhr9S8b3R2y9
PPArC+hOPl6V62TfkYzvj9j6aH+rs8U1srZV3zVl53n5gfv+iK2HaR3H5HuQ
l/qtPhg9m4zvj9j8D/OUhDaR76XcUDp9IeP7IzbfsxN3WB8lD6j55X1dFBnf
H7H5rfctuXg8WT7Co0OCDW99c98fsfk8fWp+5BtePlh72tqtgIzvj9j83XXg
+8StZOdLtfN1NvHWL/f9EZuvquJ+1f3IiV8mb03tRcb3Ryx/6I9wibtH1rfe
n+h1g4zvj9j8dgle5+pDXun/5qnhIjK+P2L5Yffjw83taX08Th32LeMnteP7
I/bvPRLcTjpLHvp1s6nfcbKq4s7c0Cbefahb/1SnL+Sqh9vMvO1ofXXtNfV1
hQV56NmeZ9xnkfU855XnLuGdZ136+mVupv0+P6bY0mUFuWrwlbor+8mqQo2d
1Smy/6MbN80zaL0eEgQHJiaTL577dYrRv+Q9C/btjPhItpnp0TFEm9ajxxHB
Q90aWs/+llVR/j2pfdYry4KKIbzz9eNaz6KptD4FJteMvUeRbZLDi3MXkA0X
ZQ9wWUO+7rr/rMMu2u9fHZ3rk7mRXD900AirY+S818vXJ14iT/jYI8jVh9Zv
bqdNhYaLyK8KvDKc1pFdUrS8QgN55/1B3ieb29P6tJ6d1eb2T979wPjih7qu
1H6uelaYtQnvfuD7tyrpLDlqn9Fgv+PkOPefBgmXyR1H/JVSfJO8JLGNxnMG
rffap0vFppPJWodn2rrNI69aW1EQuZh3/yib3Uv/M+98YXjpj5x3vPvK89iF
Og3kJxftf05sw7uvDI5zTNtLvipuiQvaQb7b81Noagx5+JedFtUnePebFZW/
+46g/NBjv2uW5SByv/ljkrzG8fb3kQUz46bw7kNnx+4zziNvenbkc2E2eXvM
jjzD1+SadQM2uH4gO5WHXc1aT/njeZdyo/CV5Pcv/mnMCCbPSfU/0ryTd98a
on4d0J3yw9g5dg72HclOgn7mfmbkVM3tu0mDefczqUU7i2u880WUfFnZefJp
z7XOpnfJRqM6l3s+IvsmrR+a78G7f+Tlh0fPJusdueWXs4y8Yf2iLvqreeeJ
hxljrY5RPrEL/PFn4iWyqcvCXREllC+ammIe69aR36oa1BUWtN6Vm0f39rYj
n5hxcKDLClrvwc15KzI3k5c/HhmQmEzr2fFPv+vmGeSBrk8ydWt45/mWHTqO
bWh91fvY7kqN4Z3XJ+YPqT7B+33mTOhFr3G88/iWfnPippCvf3ymNnzNO2/f
Xitz/cD7fUZo1pIRzDtPa2Ucb95JDvRdM9DPjLc/OhpkJw0mFyYqXU3v8s7D
WxdUez4iO3zSD8hZxjvv3jnbQ3817/eZwfOPBrWj+aan3TA+rRP554ozmZZn
eOfVyU7evhd5v8+cqysvdOadR7cp9hjPId8uF3UNL+edNzNL/s76yvt9xjLK
3n4PzZc9OiNfBhzknT+571/gW2df7on4SC5p+Gu60b9kla9qS2Iy+XQvvUzz
DDK+j4FDhmx6WTGEfEo29rB/T/KeTz5PdGtovvrGnuoSok3t+H4GnpxkNMRl
DdmnqeBD7gLyrJU6fbxH8e7HvSctKZpKxvc1cNuhlzYlXiILN6+3tTpGNqw4
Js3cyLsvH3l9wWEXGd/fwFnJrg9068jl3ztvjygh50kd0s3TyRdMAn/EPibj
+xw4bFh5d287cnJQcl6FBVlR+Vwv5Aett7V/9ZjZ2Jna8f0OWx/uotTi8eTr
wacME2zIyVfTLf3MyD33zc9JGszbP7nve2B59P4XkW949/EMzRi3AnKnb3pz
Te/y7ttPz9R6PiLj+x+2/tRvtBy3kgNbHBfrbCKvGeMemLOMXNi5vrf+at7+
yn0fBDv3HC6s7kd+NXGfPLUXOfd/nxO0493HxVNEaZ14+y33/RBb3x5Bs+Pu
8fqHvD7vdYM84vrXbMsz5KORUSt9L/L2X+77Ilg/RrXR1Yccd9vyX8NF5KiG
STWFzrz7eu7b/cZzePsx9/0Ryx8vesY1t6f881MrsDnjJ+/+YBdpHF5OlnSx
Ssv6Ssb3SfDjXr/fTzrLu+9Pyu7vd5zsJiuaYL+Hd5//9c+3AQd5+zX3/RLL
T55XKj1nkG9v7THDdDL5ctpQn7JhZLOoR+0txvD2b+77JnhvrI6R/mfe7wF3
l/vnvCP3aAqMiH5K3pbXyyr/ORnfP8FVhb+OS9vL+31A+++YoB3kjWMfXnZa
Ry7p6jsvNJC3v3PfR8Hi3seX+o4gv5/c5o7lIPLzQONXdV15+Xju1T+tTcj4
for9fxdU7TLOIzuFzi4rzCbb3fDWSbhMPn2gbULxTd59h6sXwqgXwqgXwqgX
wqgXwqgXwqgXwqgXsvXL1Qth1AvZ+uHqhTDqhWz+cvVCGPVCNn+4eiGMeiF7
nly9EEa9kD0/rl4Io14Io14Io14Io14Io14Io14Io14Io14Io17I8jFXL4RR
L2T5kKsXwqgXsnzE1Qth1AtZPuDqhTDqhWw9cvVCtj64euH/AQDZm2M=
    "], {{
      {GrayLevel[0], Opacity[0.5], EdgeForm[None], 
       GraphicsGroupBox[{PolygonBox[CompressedData["
1:eJxVmnn8V9Pzx+89940IIYlIJS1SKFKEiFDWUIRE9q3se5EtyZ6lhBZaKVpE
iTaFkCRb0aqy719r+L2ezev96PP7Yx4zd845c+/7njMzr5n7rtOtxwndU5Zl
b5eyrBBfkGfZMPGhok1FjKEfYrmSaGvRZqLKJi3NNhJ9oLUjxId7vPBYFa/D
3uaeu7FoK+uYu41tMb6TqJpoO9FHsjlGfLRolGhL0bYe39K2n7F9rqvbLs+4
vTm2P5WdceJjRc/ZRg3RjhXsnS06XdRFVNP3x95nWjtBfLzoBa+rLapTwcYu
5jx7Q4+h2828rmiZ7EwWf9HXO/k+DSrY29W6nX3/Kv49jbyG8WmixqJmopdF
9X3dxDL29jBvaFvV/T5W6hmmik8RrZb8mviroj09l+fdu4K9vazj/vtYh+3m
5qzb15y5R4kOE7UVzfAzthTtZxnb+5tjr5U59g4wx943era54nNEr9vGQaLW
Fewd7fscLjrYOmy3sd0DPNba420r2HjTMs96iNex5gjPRfe9nmGe+FuiI63D
9k/Szxd/V/SObbQXTfI+sgfH+N7Y4zx1Ep0sOkXUQXSC6FfZWSj+vmiBbRzv
8fZ+lyeY81tPNMf2SebHin6XnY/EPxQtso1OHjvCz35yBdtfav4s8ZmiU20X
e39Jv1j8U9EntoE/dPZzMO+MCr+jqznjZ5pj7x/ZWSr+uegz2+gmOsfvAhvn
mmPjPHNsEGRWiq0QLfe6C0QXWsZHe1TQXWZ+kegS2z3P12f7nl94fnfRxdYx
r9C91oivFl3uNYwT+4aINhFtrDlfi3/Fe7ONq0RXW+ZZiHPEMGLZFbbBs1xn
u+iu8dzL4ieun0vMutY65tXOwmc5P8SChr4mnhLjtvAaYsKWtrGVr7n/1tn/
j334fDne7eA1xDniHbF2mwprmEu8KcfZqlnE7sq2zRriG/GO+EQcqus1XO9k
Gzv7uhwra2UR7ze3rWqeW46V2NjFduv4HRAf8aV62YbYylj5nHXNNsRW3lHZ
f47LIq4RE3f3eyReNc42xMSK8Yu4U45fXBMHia1NbXfPCmuYu7fvuZfHGltH
XMOXZohaZBFLiBUHZxvi3X7Zhni3f7Yh3nFNfCEeHWpbzC3HOGwQr8px8ECv
aeN7tPQ4sazsb2f5vTby82KDOHC41xzp63L8apdFDCPOVIw7xIpy3DnBa4gp
xJ22HiuvYe7xvscxHjvI8w7LNsQsbBE/8P0uXsN1J9s4xdfcr7OvW9sutsox
rqPXYON02z21wpquvkc5lp2WhZ9wXqt5DfGBmPKIHHKoYtaQfEM8KscnOPGi
HGt6eA3XF3gMfyd2lGPW+VnEFOLOpb7PRRXWYKO7dZfbbnXde6T4/bZ3hcfK
cedKryHuXOXnusRzWU8cucZrrvP1pvpdl8nuNqJtRU9Ldx9zJB8jqkYeA7OJ
jhBdITpOtL3oSlEH0Y6imqLnte5B7i35RNHOotqiidI9JNpN8nTeJfeXfJqo
kega0cmiXUVXizqK6oiuFXUWNRDVFb2kdf39bq7x72ws/WzxR0UtJX8g/rho
T8lviD8muoE9E+0laiZ6W7oBohqSnxV/QHS95C6iJqKbRGeL9hXdKDpLtLeo
p+hc0X6i5qL3tG6gqJXkj8UHiXpJPl90gOgg0RLpnsgihzMXPzpE+mXiT4pu
kXyxqI3oMNEq6Z4S9ZZ8qait3/ta6QaLbpXcQ3SkqL3oG+nuyQKP3yuSan2e
5x0Q60Z4P8lT4/xbidtguoeziIFT/V6JpZO9V8TkMT5r5JRZ3jfi3gTvM/li
rt89MW2e3zfxZ77fMfGqvh7qFd9vsd8Tvvmm9I/7Xc4WPZDH3JV+N8SoNX4f
+MvXfgf4y6uad7vP7GuiO/Pwj+miu/LY2xmiu302Z4ru8Xlc6j3B32fp+j6f
r5tFF4pai+aIHs7jfM0VPZr7TIkG+By9Lnooj3P9luiJPM7gPNFTeZyLtx0z
OAvviIblsf/vip7xnr8nGuX9PFT++GwevtdW8nP2tyMkj7W/tZM8zj52lOTn
7TMnS37R57Wz5Mk+xx0kT7C/HSP5BftbR8mT7BvHSR5vfztR8kT7w2mSX/K5
7ym5r99vV8lT/L7OkjzV5/hsya/47PaWfK/fexfJL9s3bpTcx3t2ruRpPtM3
S+7nPbte8h3e4x+zwDZgE+LfcJ/JPprT33vQV/Ij3rN+kh/znt0reaD3bKDk
4X7vgySPzCOu9Zc82Ht2v+RBPpePSX7ae/ag5Ce9x7dJvt/n5knJo71/+NnT
9rXvs8CHlawbav13ljU9u0NrH/S5R/+t17yfR41dXjfM83+wXd4F8Rr99aJ1
WWCSZp4z3Pf6PQuchC8Tx4kFN4gW5VGHl3PJSL9PYjo+f6Po4zzqauIjNNpx
46cs9mOUdWO89mfrtvWc0dY/4PVVHTOed9z4NQvMWcO6sdb/Ypn5v2WBD2tb
/7PXLM6jVi+vG+f5/7Nd1pCT0N+URf4nB5/tdzPC7wf8OcH3JVch9xR9nkc9
X85bE/0OyUnEx16i5XnU6uSkl/ye6/md89yTrJvstX9YV9/2xlvf3+tZS3wk
ThKT/8oCoza2bor1f1qu59873s//p+/BmlV51PDldVM9/2/b5ayQa9HfnMVZ
58zfzrP7jN+RBdZ9zfddk0cvgPxNPkZ/i+irPGpFcvA/WZzFGVlcz8wiL5A3
WNfUulmW//Vc8Ck4AH3vLPLJbK9NeeBe8OF/XgPGxSHg4EfyPNj3QD/DTNtH
N9d2yOvIt4q+zaN3UMYHb3htnodd7jckC39c3/fKAn8faj7P88ETyLeJfsij
F1DGFm97PriBXMi7/TmPvgC4AQJbgweKPH7nO9bN99qSde392+f4twz0etaS
58E85PqN86hxjrfufes3ykNu59/4lp8ffclr/pdHr6G8bqHnb5KHXfA0eAg9
Z6OSdeBrsA+Yu6Pnf+j7biF58zzwLpgJXHKn6I88+hFlzPSx126ah12w+Gbm
YHAwFBj9NM/51PPhiy1v6fuAncFe6PtkkeeXeG3lPOofZPAX8llZPCM1EZj9
7zx6HEs8vrTC2s08D3yA/i7OYx69jDKeW2ab7Om73kcw3YosMAx4DbwOVgfb
gW/u9vhKrwULIvdlv1IcwjIuXGU7VfL4zdQPW5mD/cGJ1BWXes5qz2cvVtg+
ujXWs1cfeb8Gez1rt87DbrmugFNTlFL0RNZ6zleeD//aMtgUuR/nIUV/pIxT
v7E9fIuch8sNtTzERI4jPj9juZL5D9YPt8w4+YC8sK05eYJcQI4iD23heT9a
HuV5VS2jB1eM9nx0Y20H28RwYjqxm7xCfqlhTvwl9o63zDjxlzhc3+t/9Zzf
bKeW5/1meZLn17OMvnYWPolvtjfHV9vZPjGcmDzNcmPzv61/1TLjxEhiZktz
4ggxhDhNrGzqeessz/C8FpbRN/Mz/unnnGM72OaMF45TxE029CBzYg1xhniT
O65OsZ2Xsw1xnDnEP+wcajvJ8jv+/e0soycXLMkDB9R0bNvIcey8FLXrdo5P
xK7jzYlNnHPO/CYex5/x69PN8XP8nThErCG2LPI1cjk2nWYZPTGQWLSpYxZx
o7JjBb5Wxf65PItY080cn8Qf8cstHL/wM/yuu59tc8/B17Fzvu1sabns/5da
Rk8MPMHv5kGfpY3926vmgR3BjeBHZOpGsHZV6xfmgUGprT7MAy9SWx1rDmYE
Q4EpwbxHey5yH797cCa8mmWecWs/5w55YE1w5gUp+gg78XtS9BcY72vOnE/y
wKM1HG+2dlwCe27v5wHrgfnAm8d7LnI/2wYHwne0PN1+wpmvlQf+A/uR46iZ
yLHULrWsvzBFX4PrTnnUi2C3k/KoKcGJYL06lpfmgSMZo1bYJQ/cCK9jeUUe
OBJb9fLAZOCxtXngLepKMNquvtfFKXolzH3QnPkXpeibYPuUPGposGTDPLDa
LVngtQbWX5Kit8J4f3PmbJairmY/T/X9wW7gskaWL03Ru9k9j3oL3lv6r/PA
gtTL3+WBsaiXzzAHZ4G/wGHgu9M9F5labY88sBm8ieUv8sCy/J6meeAtsNZl
Kfoy+4h6pOjvMD7QnDk/5oHJmvkZG/k5wWt7+XnAWeAz8NqZnos8yLbBbPC9
Lf+SB4ajX9HNnHPSIo9zAy6iXjw4D2xweYpeEuNPmjMHjA3eoldwjjk4bv88
cBIYiZy8n/VXpOg9MT7YnDn/5YE/6Cf8mQeuoudwYB4YCPyzLg9MQ/9hqMfQ
X5miV8X1eV4HFrvAc8FNYKgDrOc3tfbvAvu09pyrUvRNGOcj8fXey4v8XGAi
6uN2eeCBjVJgCHpaYJw2nnN1il7YoXnU6HDwT0qBgeiTXJIHBwcdngd+AjuB
Zdpaf02K3tnhttHGdkZax/yF9vP1/bg88ArPBmZBBgddm6LXxnj3PJ4XfaUU
mIZezVF5cHDNGF8j75Gip8M1vRz86T7Hy2Ms09chnhK7Nk/Rw+KaeHac9fR7
iGXEsS1T9La43iZFP4vYQyyh90PM2SpFz4vYT5zr4LXPey5zxnmcvEDMO9Ey
PSHiWn/7Or2iRxx7Trae/hDxhRiyXYqeHdc1UvTL8OltU/TUsLV9ih4ZsYTY
09lrJ3ouvj/B49yrUYq+2CXe20u9pzul6MERS/Bd+lX4L70u/Baf3TlFb47r
XVL04/AtfIjeFX5UO0XPEd/Fp8/y2pc8lzmTPT7QsaqLn/Nl+8kgn9mLfW7x
j/Otpx92gf2iforeH9eT/Ow8864p+oPYapiiJ4iv4E8Xeu0rfgf89qke515/
O2etx34+l5xJ+mvkqp4+vz2sJ7fT2ye/k4vBRZxB4v213hNiI/GcPSe3keM4
F+TeK3weyTPkHc4COfRKny/yzdU+g/g8vs87w896ew+Jnzf6fRP/iIf4HjGs
p/eHZ7zNz0n8vsH7jP8SE3jfxCniFe8bn8Q3+a3EnZv9/ib4THOeG6f4bsE7
AsPQawSHwPtYBlfQywRjwPtapq9Hzu7lHER/7mbn9Hv8nsGf9Clvch6/z/PR
9bMeHEX/EkyFjQdtZ30vMo88Re+SHHyLcyj9y95Z8EcsY+MO2wEbPOT55LgB
tkPOpd95q/MUPR1yFrrHrJ+ZBeafkUWPh5xEPiJ30Pskp/yvUM1SRO76Xfy3
IvIPZ2qaz9Uv0v1cRB7+VPyTIvq+nFn89zCfWc42OeB9jS8oome8RUmxTHST
5J+k+7GIHI7/4bPkwg+lW1REX7my5m5Wip4xGBNcSl8UvtDv5G/N/auIXPSP
+Loi8smf4n8Ukev+E/+3iPxQSfY2Fd0A3hE94HixsXQblaL3DDZeYPvbSFdV
1IvYJnrcZ2sr6aqUoi++wM/G/Ke9dmgWsYSYA1aYqXkDHOM+17N8VkT/Gwy4
wufnPst1TYzRHwQHrvT5Acut9hlAt8p6zhjntb7X0J+kfqU/95XP0nSvJY7M
9hjnorHnoIN/7fmFfl9JdF2KfiL3o4ar7/uiW6HfsbwI/P6N+NdFYMwfxL8v
AhcsE19aRH32nfi3RWDJVX5mnv8r6b4sAueuFv+iCNxNrCRmglHWSremCMw7
XfSw4+wq6VYWUU+8JnrIcTbnDwqlyOfEAvaNXD5b1084T0/RupeL+O7xovik
Ir6ZVNe67UW3pMjpsz2/sc8Btl6nP1NEDHtVfFoR31Xoj9Anof4jR872vozX
+AtFfG95SXS78+hb0r1ZxPcWvk8kY5450r1exPcc8sUM54xT9FydS3EW8ZNx
KXIFGH68cTw++XyKfAJ+mGgMgR+OTZGvzpSNrqX4jsFZfCGFn9f3++XddtJ4
x1J8PyGfoQMjkq9n+jyfpvFTS/FdpYv4GaV4v7N8xjhLL+v6zgqYAE6NAR4B
t1CvDtdvfaaIb1w8701+5tHSjSriexcYCB01HpgJ7ERdOimFj2LrFfF7jAnA
YewbWG2obAwp4nvau+LvFPFtCtzAXGqAabq+z1hhpsZnFPFtjRwODqGeAdPx
jolJ1fRbty3F96uBmjugiO94Y8WfK+Kb2xTRXcZJYKNZ9m/26jrv11Txu411
Jovfaiw1IUWs4neCm7CBv76Y4myWsSCcevNJ3fOJIr4f4utrHCt2s0wMgK+1
HlwGtgObjeD9psBlw8WPTTEGHkQHTgM3gb3ATuAj8BwYabTmdkox9oz40Slw
JbiGswa2GSPdKSlwFmfwDJ9Dzu+ZacN3RDiYB2wF9gJfjdT4CSnuN0r8pBTY
ir419RS5DGz/q+UPLNMfauk56OC/eQ5YEhtgM3rz1HflXv0vlul18L0MzNDc
c+i/j7SefuTjns84ukWe/4Tvxf3pK/C7wZZgUnAnmBOcDtYHq4P9qQ3A/0P1
+w5PMTZM/Mi04bsvHJzztHTtU2D8p8QPSVGLUGdQe1Br4NPn2K8Hi7dJMQa+
JjaAM4cQb1Lcm5jRzXHjWfFTUzwr3zip5aiV+KZNPdnH+GShfYHYRf1GzUVd
wnNRdzwnG6en2EvqCc4FNQXfX6nNqMuoDUdYTo6D2KGGHeJ78S2WGps6FMxC
PVyuhYdZT402ys9J3Bzj8/ae9/hd46Lv7Mt866NXA64DQ35meaJl+ru1PQcd
fKnn3GOZcb5J0pME+8GXWF7jXMDvquk5fLvkuxPfoeYYNzKfcbAf+RcfJ85S
v/M9gjXcg/40OBZcS9ybazu3ZhET6ZXxzXWyMUAv40z8nRiAbrn14F5wcHkd
Mhj4I18jL/K9OM/Peox+eXWfc/xgjPXMH+fn5LeDT8Gpzfw71nkf//J1Hz/7
t35+5tG34fsZPZDfvb/sLXsMnkT3h/X/Ws++/+B7gYe/tx3kb73X2H/bY/Sk
9/R92Yd51jN/vs8Jvr/Ez0p/l3tzP77xrMyy9d9lOJ88y59+nqcstzIxxvet
xbbD76V/8o+f+R/bvMs+tc57/rF/+4e+T+57LfMaesyrPLYiC6zAHHTw5Png
iWftv2CHR40f6DlMcE6h5ts6RVyhtquSIiZ1B5uL9tH1VWBq0b4par6qKfz7
cuoDUXNdfyJqJbmm+H7iH6eo3ak1q6fIM9SaO6TIJ9SU1VLEA2rNLVLEv6la
+0oR8Z3Y0DpFTUldiG1iNnHo4BS14LWae52oRQosBaYCC/M7+b2cHbAG2AM/
IH+Si/GzbtQuor3ANuBNUTPnYHIxcQIcAB4gxlMnUC8Q1y8G54r21vW5YFtR
0xS4E/zJWQBTgEPwA+Iy8Rk8coPm3ihqmaJu3jFFLqVGr5wifhNHD0pRBxPz
DkxR7xLzWqWooanh9k9RWxOPD0hRK1Nb102RZ6gv2R/qfupanpfanRq6SYra
jtqUfV7fUxY1SJG3qb93S5GTqel3T5E3qE05C/QPqO9rpcAF1JrsA/0A+qj7
pegBgLnp+4GL+c7A/w63sW4jx0ZiNrEbnEYeQM86+nJ8Q+xnvonlb3zNNwF6
A/VS4AV6DHXShv8+jTCewS5rWQevZDvU4uwDvYe+2pO7i3jX4FzqC/wSjDvA
OekYja9IgZHBbeA3cmBn6demqA/wKzAbcXqx9EuKyMHkIfAPdSE4CbwE9pyl
8dlFjJHbyfXg4s/Y/yJ+z4Hin6bodYFZ8A8w6WLx1kXsAX5OvqaeBjeAH8DL
X+JzRew3eZ38Tr2+ULoPisBeHcVXp8D1XxAPith7cja5mzqsg3SrUtQiK/HX
Is4KGA4sR30AdsMePYAuGv8qRf30sORHivCB+eLvFbFmDTGgiLP1EXGjiOcD
r/DOqNtek256Ee/rEN5nin4eeAXcQh3QU/peRZy528RvL8JPqNOokzhT4HIw
EPiHmoAahXNHPQDe4p1RY4CrwC7UIcO8J3fKXp8ifIz14CjqgHuku7cIXwXr
g33BN9R4YGjwM1h8iJ/3Fs3tXYTfgu/B+dT94HfwPJhinsbfLuK98xxgPDD+
cuJHEWe9nfiyFD1F6iFqJfI59wO3U3fS0yK20c/jmcDk1B9ttfbzFL1S6iXq
JjAIfgL+pz4DZ4O3qTm6ckZEe+p6KX5ZRHyZK/5GEWeOOuo5nxd6bMyl70g/
jLhI77C16qSDSxFDDxNvW4pY2VK8RSn+r7e/eKtSxNw24oeU4v93B4ofUIr/
6HUQP74U/9G7X/d/oIg8UYf3lqIXDuYqObY8Jf3gIvyhpvhbKWrihyT3LyKX
zBPVKiL/DRN/ugg/pLdKTqA/erTueVQp/g9+rPhxpcgxO4nXLMVe7ipetxT/
79tLvGkpcsne4s1K8f/EPcSblOJ/izXEdyjF/yXrizcoRa6qI75LKfJZLfGd
S/Hfw93FG5cihx0hfngp/sM4V1S9iPzRTrr2pYhfzcX3LUUeOlH8pFLEst3E
G5bif5TVtG5Oiv7BO6K6RWCCpsSHFL38yZJfKuJMNBf/MEXvn57/ZJ9lzhM9
NfLkBM2ZWMR54psF9SpnfIR0I4s40x+JWhSR/x4Vf6wIvyLGUcOTP8dI92wR
Z/c/0b8pcshuxBDff6FozyJwBs9EvU2eB39QV5PPm2j8/RTfLhbwHovAH+PE
ny/CZx4XH1RETOEMTbJ/zBdvUATuoRdArUv8rifdu/59b4p2LALH8L7od4A7
uB+9HrAJMYv+ApiCfhM1LX62iPNRBDbaAZ9KgdHwbfpZYAr6StS9xP7/A+Tx
+ks=
          "]], PolygonBox[CompressedData["
1:eJwtmHXcFmUahb+ZewxEBKQRRJAUREpBkAUE6e7urg+lOwUBEUFAUEAQxM5V
125du7u7uwN0r7Nn/ji/OeeZmXdm7ufOt+rowt7T04KCgnpJQUHGsX4UFNwM
erA4iLWy8B2gLbobein8F3A2uin6ePhe0AHdC30m/FEwCD0G3Qh+G+iFHoI+
F/4HmIluia4I3wXOQvdAN4ffC/qhR6D/BX8QDECPQh/BSxYFC9Gr0YM59w4Y
hy5Enwa/E/RBD0O3hz8BhqDHobvDXwAj0JPQJ8GvB93QA9Ar4L+Bc9DN0b3h
r4BR6Cno/vA3wBj0NHRn+DNgGHoCehH8JzAD3QRdE3416ILuh64OrwGORfdF
N4A3BOXRg9HH8W1VwEr0BbI/vCJYjj4ffTq8JdiIvgRdEl4GLEWvQ58Arw7O
RV+o74PXB2vRW2RP+JlgE3onui28A7gIvRs9lnf5CExEV0IPh78HxqPLogdw
7RBwKfqA7APvD3ag96O7wXuBi9GXozvCu4Kt6D3oofCRYBf6KnQNeB2wBr0Z
PYpnfQAmoCugv+L4Dygl3wFNuLYZ2MDadvQp8MZgPXob+mh4CbAYfR76An7r
HzAH3R59HvwvMAvdGj0H/h1QENRHz4R/A6ah66JnwL8CU9G10ZPhn4HJ6Gro
+fAfQCG6IXo9/BCYjW6Lrga/AnRC90HXhtcBpdH9tV/wqqAEujd6AvwTMAld
BT0N/gWYgq6BLg+vAI5Gd0eXhpcBR6G7yr7yRVAf3QVdD34yKIseiK4ErwyO
QfdEb4In2GsuuhM6hR8O5qNXoUtw/mN4HbBM9kefCiqih6J7KrZBbfRkdCn4
I/AZ8CJ6pnIBqAefzlpfxTY4CT0V3TQcs4rV4/QNikVQEz6RtdbwNuAE9Gj0
u3pf5Z/EPtlRtgXV4eNZa6dcAqqhx6Lfh6eK58Q+9bu+HSxJnIMOhr9R36Y9
O4Nv/5XjpYlj7E/OFQdLE/tMbc7/yPGixD57PPp7jhsTx2xP9J8c9yWOgX7o
vzhekThG2qN/53hZ4pjrgv6D497EMdIU/QvHHYl9/EOeHcqXiWOyEed/5nhx
Yp9vg/6N467EMX0y+ieOWxPHfAH3fslxZeI9+RVdDCxOnON+li+BRYlz+pHw
lxV7YB5rjcM5XLlba0Xgr6beq/msHYZ+VvEJZisewzVEtaNcats/zrFY6j3Q
3j0GL5p6D08Mx4hioyRrGfzp1HyWfCJcI1Qb9BvlwjVJtUi/USucY5Vb9Q5H
wF9M/ey5rNUN53jl9jKsfR3+Rn2bYvx7xQ5YkDiGvw1/o75NOeHj8DvpXRST
n4a/Wd+qHPA5/HDll8Qx+mX4HfRs5Qydez71s3XNj+iiYGHiGvF36pgpkue4
wezfQfiViXPsCPQhjlcnzpkq0sdy/YrEMfs3vCRYnjjHncj5HzhuSlwD2oZr
smpx1dR7/66uS+0DHcI1UrVRa1/rmehTOK5JHCvvK/ekjpkLwzlVubRVat9b
hm6e++CqcA1V7Wyhe8I1UbXw9NSxtTjMFWPLwz2Fegn9hnzx7dTvKp9sEe4J
1AtUTr1Xr6fm2rMe4ZquWl4rdax+mJorZvuEa7hqt3KYbPe54iS1DYeEewj1
DlqTLT/lWDe1TQeEa75qvda0d28qN6few4XhGqDc34y1VuGeRb2KrukS7hHU
G8iGI8M1VbVUNlasLwjfq5hXblgZtp1yhGJ9ruyTx7xyz9nKwXkOUqzPUg7N
Y352uIapdmntnHANU+3SPYXhmqJa0iS1r0wPc/lMafznW/j6xD3FYZlrsGqv
aoJy3RSub5znvOKc/wa+NnHNrYD+juOGxD3LUZl9Sr6knq1KuGdUr1g89b2j
0Q3y35garrGqrXqGculadMvUOVW59HzZOHVO3RCuuaq1WlsXrvGq7bpnTbjn
VK95RupcuzrMlXPnhXsA1X7ZeHy4B1Lv0xA9JtyTqBfRO8o248LnZKNJ4Zqt
Wt0o9bdPDHPZQLn7ydTfqhyu2N4Yjh3FeDPFgp6HHq7vx173yecU89ob9GPy
Ufi14L/hGqfaprWHwzVStXEg+qlwTVQtHIqexv0Phc9do5gL9xDqHdqhR3F+
C7oNfLf2Ar1NOUP+J58L9xjqLbQ2kfM36H7ZH9wY7jHUW2jtftkWjEz8DVO4
/i50X/hVgt6NtX2pe+L9yj3oy1P3SHv0bei9qWeK62Rf9P7UPfo8eDmwDH4b
KJ+5R1ZvrLW7wzaVLfXMSZy7Bd0TfkAxE+551Ou0Rv873IOr99Y1/wn3OOpt
eqMnc//tYX5l6ly8OXyvcvLWcM+lXks2HMP1l4RtuwfMRh8JFsBvAXPgxcAi
PVuxrXwOlsBvBcdk7mHVu+qat8I9lHqnsejXwj2UeqfRim+ufTXMb0xt+5aK
sdR7UCrzjKDZQM+YCX8z/Fs3gZfCPZx6t5HKLZx/Mcxv0DXhPddeayacAX9W
9oVfr9yDDjAPfrN8NNzjqrftmnrvrglz7eFl4R5UvWd72TQ8E2kW6pzaNw6E
uXxEvrA7fK18Yl+4Z1av3BGdZe5Z1avqHYpknhE1G8rmz4V7SvWSeuf/+1r4
XvlcIfrJcKxcBz5TrlPMpO5Z7wj7gPZeM+UD4RhVbGombZh5BtHssQ5dK/NM
o1lmNbpy5plOs9wK9GJ4g8zX3gXmwytlPnc7WASvq/2H36l3yDzDaXbT2jN5
DMj3NUM+lfuQfEczRN/MM5lmse3ohfCamd/lDrAAXlX2kq+DaplnRs2KWlsC
P1XxpFgCS+HN9f7we8AyeCtdD78XtM48U2qW1FqLzDOqZlPdc1bmGVOz5Wb0
aZlnOM1uekaPzDOjZsVt6M6ZZ0bNiluU7/IYUuxo5lkOb5f5t+4DK+HdM9/7
AFgB75T53vvBE3nMKdY08zya+6x8VTPTC7lNZAvNSKvgfTLb7kHweDgHK/fq
P4TnwzEg39d/CMMzz7SaZXeiV8OHZeYP5740UPZI7VPbwzlWuVX/qdwTzpHK
jfrP463c5rK1Zp5HwjlcuVv/qQzKPINr9tZv7gznHOUa/YdyazjnKdfpP5c3
8j3VXionvJL7mHxLM9zb4ZygXKD/UF4P5xTlEv3H8XI4JygX6D+Q53Kfla9q
hn0p9zH5lv7DeDocU4ol/SfyUb5H2hvNiO/kPiTf0Yz2Wh4TigXVwA/yPdTe
aQb8JN8T7YVmxvdyH9Dea+b7Ire5bK2Z93/erRHV
          "]]}]}, {}, {}, {}, {}}, 
     {GrayLevel[0], Opacity[0.4], LineBox[CompressedData["
1:eJwl1XV81WUUB+C7oGQgjJQYDEYNhFGjRjhq1EiJUQMVC0HXdAywwO7ALuzu
phsBAekeYXeBz/vxj2fn7pzvufe3333vbuLk6cOmRUUikRI/zqrh8TKKPTgd
7UFMJLJSraKeU89zhlKxkUhpooklhjxWmVWTrcr93Mdk/QfUB6lODVbLRakH
OMgEspnIWbML7JSnDOUoSz5rzC6SqcnDPMRl+o+oj1KL2qyVi1YPcZhJIReu
hW/NLrRTiTgqUoEC1pnVlanDYyzncv3H1SdIoB7r5WLUIxwNGaZwBd+ZVbVT
jcpUIZ5CNpglytTnKZ4MO/pPq8/QgIZslItVj3GcK7maq/g+3AM7tahOTWpQ
xCazRjJJPMez4br0n1dfoDFN2BzeQ/UEJ7mGqVzLD2YJdupRm7rUYQZbzJrJ
NOVFVoRr039JfZlkmrNVrrRawimuYzrT+NGsoZ0k6tOARGayzeximRa8yivh
b9Z/TX2dlrTiK7ky6mnOcD053MBPZk3tNKMRTWjMLLabtZZJ4U3eCPdV/y31
bdrQlh1yZcNZDOeFXPLJ4+dwjXZakkwLmjObnWbtZdrxLu+Ee6v/nvo+qXTg
a7ly4ayE95MCiijkF7M2dtrSitakMIddZp1kOvIhH4T3TP8j9WM604Xd4TMU
3stwv5nBLGbyq1kHOx1pRyrtmcses64yaXzKJ+Fc6H+mfk43uvONXPlwr8P9
YDZzmcNvZml2utKJLnRmHnvNLpHpwZd8Ec6G/kp1Fen0ZJ9cXLgX4XqZxwLm
83t4DjvpdKMH3ZnPfrPeMr1Yw+pw5vTXquvoQ18OyFUI1xqej4Usopg/zPrY
6UtPetOLBRw06yeTwQbWh3Otv1HdRH8GcEiuYngu/mQxN7Ik/G42wM5AMuhP
PxZy2GyQzEC2sDmcbf2t6jYyGcyR8D9M/Yu/uYlbuDn0zIbYGcogBpNJMUfN
hsoMYXv4HIXPjP4OdSfDGM4xuUrqP/zLrSxjaXg9s0vtjGQYIxjOIo6HmcwI
doVzTo7+bnUPIxnFCbnK6jnOcxt3cHt4TbMsO2MZxRhGs5iTZmNkRrM3nENy
9fep+8liLCVy8WrELIo7Pb6bu8LfYzZRL5txTGA8SzhlNl5mHPdyD5P0l+uv
8J241FPmkkc+BRRSRA5TmUI2WYwgkwzSSSOVFJJJIoGaxBNHaUr9f+nh6zcS
vobDd/N/8unr5A==
       "]]}}]},
  AspectRatio->1,
  Frame->True,
  Method->{"TransparentPolygonMesh" -> True, "AxesInFront" -> True},
  PlotRange->{{-2, -0.4}, {0.75, 1.5}},
  PlotRangeClipping->True,
  PlotRangePadding->{Automatic, Automatic}]], "Output",
 CellChangeTimes->{
  3.6465675823671904`*^9, {3.6475959077462254`*^9, 3.647595934619358*^9}, 
   3.6475960738496695`*^9, {3.6475961257498407`*^9, 3.64759614574389*^9}}]
}, Open  ]],

Cell[CellGroupData[{

Cell[BoxData[
 RowBox[{
  RowBox[{"(*", 
   RowBox[{
   "Show", " ", "the", " ", "relation", " ", "between", " ", "gsmax", " ", 
    "and", " ", "fs", " ", "in", " ", "the", " ", "three", " ", "region", " ",
     "with", " ", "contasting", " ", "sign", " ", "in", " ", "Lambda"}], 
   "*)"}], "\[IndentingNewLine]", 
  RowBox[{"(*", 
   RowBox[{"Region", " ", "1"}], "*)"}], "\[IndentingNewLine]", 
  RowBox[{
   RowBox[{
    RowBox[{"bs", " ", "=", " ", "0.2"}], ";"}], "\[IndentingNewLine]", 
   RowBox[{
    RowBox[{"S", " ", "=", " ", 
     RowBox[{"-", "1.05"}]}], ";"}], "\[IndentingNewLine]", 
   RowBox[{
    RowBox[{"bp", " ", "=", " ", "0.05"}], ";"}], "\[IndentingNewLine]", 
   RowBox[{
    RowBox[{"P", " ", "=", " ", "1"}], ";"}], "\[IndentingNewLine]", 
   RowBox[{
    RowBox[{"minDs", " ", "=", " ", 
     RowBox[{"1", "*", 
      RowBox[{"10", "^", "6"}]}]}], ";"}], "\[IndentingNewLine]", 
   RowBox[{
    RowBox[{"maxDs", "=", 
     RowBox[{"50000", "*", 
      RowBox[{"10", "^", "6"}]}]}], ";"}], "\[IndentingNewLine]", 
   RowBox[{
    RowBox[{"p1", "=", 
     RowBox[{"ParametricPlot", "[", 
      RowBox[{
       RowBox[{"{", 
        RowBox[{"gsmax", ",", 
         RowBox[{"fgc", "*", "100"}]}], "}"}], ",", 
       RowBox[{"{", 
        RowBox[{"Ds", ",", "minDs", ",", "maxDs"}], "}"}], ",", 
       RowBox[{"AspectRatio", "\[Rule]", "1"}], ",", 
       RowBox[{"PlotStyle", "\[Rule]", 
        RowBox[{"{", 
         RowBox[{"Blue", ",", "Thick"}], "}"}]}], ",", 
       RowBox[{"PlotRange", "\[Rule]", 
        RowBox[{"{", 
         RowBox[{
          RowBox[{"{", 
           RowBox[{"0", ",", "4"}], "}"}], ",", 
          RowBox[{"{", 
           RowBox[{"5", ",", "15"}], "}"}]}], "}"}]}]}], "]"}]}], ";"}], 
   "\[IndentingNewLine]", "\[IndentingNewLine]", 
   RowBox[{"(*", 
    RowBox[{"Region", " ", "2"}], "*)"}], "\[IndentingNewLine]", 
   RowBox[{
    RowBox[{"bs", " ", "=", " ", "0.03"}], ";"}], "\[IndentingNewLine]", 
   RowBox[{
    RowBox[{"S", " ", "=", " ", 
     RowBox[{"-", "0.95"}]}], ";"}], "\[IndentingNewLine]", 
   RowBox[{
    RowBox[{"bp", " ", "=", " ", "0.05"}], ";"}], "\[IndentingNewLine]", 
   RowBox[{
    RowBox[{"P", " ", "=", " ", "1"}], ";"}], "\[IndentingNewLine]", 
   RowBox[{
    RowBox[{"minDs", " ", "=", " ", 
     RowBox[{"1", "*", 
      RowBox[{"10", "^", "6"}]}]}], ";"}], "\[IndentingNewLine]", 
   RowBox[{
    RowBox[{"maxDs", "=", 
     RowBox[{"50000", "*", 
      RowBox[{"10", "^", "6"}]}]}], ";"}], "\[IndentingNewLine]", 
   RowBox[{
    RowBox[{"p2", "=", 
     RowBox[{"ParametricPlot", "[", 
      RowBox[{
       RowBox[{"{", 
        RowBox[{"gsmax", ",", 
         RowBox[{"fgc", "*", "100"}]}], "}"}], ",", 
       RowBox[{"{", 
        RowBox[{"Ds", ",", "minDs", ",", "maxDs"}], "}"}], ",", 
       RowBox[{"AspectRatio", "\[Rule]", "1"}], ",", 
       RowBox[{"PlotStyle", "\[Rule]", 
        RowBox[{"{", 
         RowBox[{"Thick", ",", "Red"}], "}"}]}], ",", 
       RowBox[{"PlotRange", "\[Rule]", 
        RowBox[{"{", 
         RowBox[{
          RowBox[{"{", 
           RowBox[{"0", ",", "4"}], "}"}], ",", 
          RowBox[{"{", 
           RowBox[{"0", ",", "20"}], "}"}]}], "}"}]}]}], "]"}]}], ";"}], 
   "\[IndentingNewLine]", "\[IndentingNewLine]", 
   RowBox[{"(*", 
    RowBox[{"Region", " ", "3"}], "*)"}], "\[IndentingNewLine]", 
   RowBox[{
    RowBox[{"bs", " ", "=", " ", "10000"}], ";"}], "\[IndentingNewLine]", 
   RowBox[{
    RowBox[{"S", " ", "=", " ", 
     RowBox[{"-", "1.5"}]}], ";"}], "\[IndentingNewLine]", 
   RowBox[{
    RowBox[{"bp", " ", "=", " ", "1000"}], ";"}], "\[IndentingNewLine]", 
   RowBox[{
    RowBox[{"P", " ", "=", " ", "1.4"}], ";"}], "\[IndentingNewLine]", 
   RowBox[{
    RowBox[{"minDs", " ", "=", " ", 
     RowBox[{"1000", "*", 
      RowBox[{"10", "^", "6"}]}]}], ";"}], "\[IndentingNewLine]", 
   RowBox[{
    RowBox[{"maxDs", "=", 
     RowBox[{"10000000", "*", 
      RowBox[{"10", "^", "6"}]}]}], ";"}], "\[IndentingNewLine]", 
   RowBox[{
    RowBox[{"p3", "=", 
     RowBox[{"ParametricPlot", "[", 
      RowBox[{
       RowBox[{"{", 
        RowBox[{"gsmax", ",", 
         RowBox[{"fgc", "*", "100"}]}], "}"}], ",", 
       RowBox[{"{", 
        RowBox[{"Ds", ",", "minDs", ",", "maxDs"}], "}"}], ",", 
       RowBox[{"AspectRatio", "\[Rule]", "1"}], ",", 
       RowBox[{"PlotStyle", "\[Rule]", 
        RowBox[{"{", 
         RowBox[{"Thick", ",", "Yellow"}], "}"}]}], ",", 
       RowBox[{"PlotRange", "\[Rule]", 
        RowBox[{"{", 
         RowBox[{
          RowBox[{"{", 
           RowBox[{"0", ",", "4"}], "}"}], ",", 
          RowBox[{"{", 
           RowBox[{"0", ",", "16"}], "}"}]}], "}"}]}], ",", 
       RowBox[{"AxesOrigin", "\[Rule]", 
        RowBox[{"{", 
         RowBox[{"0", ",", "0"}], "}"}]}]}], "]"}]}], ";"}], 
   "\[IndentingNewLine]", 
   RowBox[{"Show", "[", 
    RowBox[{"List", "[", 
     RowBox[{"p3", ",", "p2", ",", "p1"}], "]"}], "]"}]}]}]], "Input",
 CellChangeTimes->{{3.6445714249054255`*^9, 3.644571499346668*^9}, {
  3.6445729994051914`*^9, 3.644573009436228*^9}, {3.6445735407654715`*^9, 
  3.6445735481244926`*^9}, {3.64457376742912*^9, 3.644573947906649*^9}, {
  3.6445740047018533`*^9, 3.6445743803020053`*^9}, {3.64457441500965*^9, 
  3.6445746445012913`*^9}, {3.64457468467743*^9, 3.6445747355795717`*^9}, {
  3.6445747825804567`*^9, 3.6445747990874987`*^9}, {3.6445749317228994`*^9, 
  3.6445750603072443`*^9}, {3.644575221939694*^9, 3.6445752344637184`*^9}, {
  3.6445752666388097`*^9, 3.6445752726088214`*^9}, {3.6445765265786757`*^9, 
  3.644576562753801*^9}, {3.6445766966252146`*^9, 3.644576696735215*^9}, {
  3.646567646101695*^9, 3.6465676865169253`*^9}, {3.6475959185472417`*^9, 
  3.6475959240682497`*^9}}],

Cell[BoxData[
 GraphicsBox[{{{}, {}, 
    {RGBColor[1, 1, 0], Thickness[Large], LineBox[CompressedData["
1:eJwV0nlQ0wcWB3BuAQfLVRzUylHkiowcKrotfH9cyhFhZShCIoWkZDhEoMsh
ckkEV6IrIoNlt4qoKChBxXSRZl2QKkrF/CDBXzgCkVNDQOQWagU2+8ebN58/
vvPem3lW7JRQjoaamhpbVf/vq09Dt/tf3UjYzZcGJFeB+Bzb3LDerkmcMI8p
FB3dRQTkPQzN/EqdKBZmsbbetyOeuzFS7S3WwVnRkV0gvyZ6Vx97f/jjMzQX
otd2RlkRL7U1+byjfyKzPCibQ7cgTt//FMcw/YS6IkvhWNM2gjnCqlNYreDC
Mm9TpK45sSV8aYtZ1DLK05/x9Go3E6u7E+8IGz6iRitcwMo2I7itRVx5yRLG
H+S/GS0zJcykL9VzBxag3G5zKnHYiChsvGzqXLiAJ2u8PjbDiBiuTwnWd1nA
Ut+phJwhQ2Iyod0i4eo80hOzr2RpGxKypJgKYfUcxnnb93gHGhDlnpn/XHae
xX+qMvZVxOsRDlvfJ8v0Z5G2RTDipaNH4HqMz2HRDLqzO1qJO7qEefFY8hGv
GRS56nXprGwgaP9yik468AFVX5/nP32iQzy44PWl8a33+LZMN2e6XYtIehjn
cct9Erlj/hFfamoQiTtuHx82nURXVJL1o0F1wnhabts7r8R4op6tf5M64fi2
mt7foERdjqDYPEWdiGsJOPv33Uqk7F+t406oETY0SfXm8AnkHm9jZK6sI8qk
eKhk4h1SFflN5nqreLzn2aUd0nF88qoRnf+8AkHt2TTXqFHw7LWdlNxFrDrs
Ugt8NYztZ9TY+f1zODebZcezGUK950jZtrYZdP1ytsmaI4cvq6fL3WgaV0SK
mfvDA7AVNee9E01indkkN6yVYfYWZ7FZWwn+IO06/34/konxw+23Fdh2rTBp
6HkfDEsJAwn7HSx6TGgFG/og2z/t0Bj9FuG5NiwnVi/kE79zdbnjyGuHgPmk
B7uS7B2F/DFMbRVpze/twbXAQ5YnP43CLSQUyQ1STF5TaKgHj+K3S2+lb9yl
KLUtWfyhcQRTqPHxFlPQ0i9Y/9VtBOk/Nmd7xFP4/r/6IbOCYVxcutmtt4lC
uPejco7vMGxoVuMKwWtk1hQ1lPOHEHouZtvR6Nd4aacMfTj6BmlzTA8bs9co
ybfn7Nj9BmfUUypjXnWD3pjTGl0oR1ZlhyCP14070aw/JBOD8DxuuvAXejcO
nXxlb8cYRNoJtyKaQTfC7VfZR34fQAE1wPaQShB2xjh14uAATgac8y6+IkHs
Kcv4A20yZOTQ7C9zJBjRzRrSCZTBNc6xNXePBBPLaxmN8n6MGi+WlGlKwHVq
oy0d7wcZIQz70CNGwxcL3J/0+1Gf3aY5VC/GMZHkeua9PgQrX2ZrcMXI/SlY
Lqf3IV7Nxu52pBiXvw9+UfWxF3MbxUEXncVYe3vd16iyF1Nrw7KKjWIYzw6G
jdF7YWZdOOgg6cKG568K6Oq9iLIcsCbPdqFYpy0/S9CDDOpab5VfF9KD6XEP
jvXgomfMcx+1LvzMj5zrtupB1TcsfmJLJxiHJ3/RHJSipEArfux0pypf3uFY
KUWetP8x3bcTbk1hLUymFANWe0qubuzECx+hwZqFFHebdV0rpCRGHTtrbigo
cJMZsTevkjAxEDck11NYs65e+hhPor+u5fR0JoXvWldiTFRm5tEOaKh8N4Gl
2BVHYkeOn8PmDArm4d/5JXBIlF6IDfZKo6DY6egnZ5HorCw2qUihkL5+I6SD
QaLJ5dtCf9Xf6B2aj/+Vrppfzm5/Gklhf7ec1hdEQnRX9reBCAqm+2h6K4Ek
pn+z9Fg8QuHItNR4XwCJf9T+6WQbrto36DVL6EeiIdWp4HwohbGTjcpWTxIh
DpeGmUEUhP/e+9dRDxIOM8KMzEAKLjXPxJoqhzJ9HS4FqPKRUxYHvyHBifhh
6sVBCpuM5Eud7iR4jzYNuPlSMNO22zm3l8RXP/LYIT6q+11Cc01Ujj3mrHvM
m8INQ/fEiN0kWsom7t0kKPD3vtuQ40aiI//9vRZQkGaznlS6kjhhryGSeVJI
/bm6tNWFBGPRWnfZg0JEWG3OmDOJLwL82SYq/w+tswIB
      "]]}}, {{}, {}, 
    {RGBColor[1, 0, 0], Thickness[Large], LineBox[CompressedData["
1:eJwVz3k4lXkbB3BbkorD8RDCOed5TGkfRE34fd/0qizZxtYM4u1MtiaRJmqy
hDmW7NQ7CjOhkhZdorKci9KxlooQnaSY9o6pxGR5n/eP+/penz/u6/7e/MB9
bkIFOTm5IHb+n83/9buu359DRO1KgohxHVRkv+L3hlST9JFFB1aJ9OG5BOId
f9UTj8nOO7ujlsLOYpmXTNJE2jPteiqUDXD6UvEe2+LbJFtouskl3AD3lja8
DTKWkFxJ7YPSWwYYrnWYst3fRjSLcjtOqhii/HCEOCq9i/TviSqVHTRE9Lni
0LWh98jkhquy8lJDKG6h66tPdpMC3amSri5DdHnzRnvxgOypfSEroIxQPux/
vduil8yLM4nyEBmBCXFKahztJYe/veHUWGIEntmJVdLMR6TGuSuhp5Z1hbmV
WV8feThibZ4zYoSP06G/7/zuMXHesbIsXZsHdc5sOI5KyTHXmCGuGw/aR6tc
+TNSEqPxNTrWmwetYPk+05in5FBK52/1fjy8Ed7iFFoOE8z24VoIDxtNU/yd
6GdkzNPBVhrHg2pG8ybXwRHiPmG0Ou4sD+5DW+c8340Ss330IdNRHtYpLDyv
YDRG/G5aSB++5KGh85m5vcsYOWfhf+WntzwkCNWP1FSNkbZjq8MCP/KwdtLo
l3+F/0Xulc6MNMjxIdj02uXuk5ekvjv4T3ddPlYpFnasTXpDpLtnLe/a8rHl
ceeFWwYy0vhEvu1RMh+VVLDDijUyMirIlIpEfEw3mL+Pt5GRq3tXDlmm8lH9
759HlfxlRM7VuSH9OB/7uHUqfsUyUmTVs52bx8fGphzHowbjJHV/rPBUCR8F
VY2Zuzh/kz/UQ3MHa/n44jChGv3oI5FcDimOG+ZjTUZgvuOnCdLyRj83jSdA
vF6FLz5OkbDbllFaXgIkuch8Bo5Mk7r1Bi5f4wTQuJjdYa88R7oSle4WnxVA
ObwlWrdSDpYwsEppFQClL8eMq+Txt7rqzc7nAviVOWufaVDA+a74bcJZAYp0
Gb2MSkVI5TqUPmnRaF1b6WFxXAlXfPSIowmN8LNpP6f8Mg+rY76EX7WmEfHj
uOMOe2WIH99xD3Sm0WvL19FZNh8SudKx7QE0ni94UvZwcj4+KxdZivfTGBxu
FTfWqICv43nYMo6GWsqHSk7sAvTEey9Xz6RBXVuw2Hi9Kn67ZCI0PUWj1sOV
m/xZFTc3fHCpO09DOLSyv/3iQrS/alsVUMPayv+L1GMR7vf92nauie3rXV6+
XmUxJEFiC/8uGhKtshP2FxbjzuCLi0N9NDrjkj58s00NMydvvm1+RqOtd6Eb
/UENasN1W/Te0sg7PTDHiNQhlJYrBn2mYZ1zI0xEcfBTuE8hPUdjfv4PdUt3
cxAufGDiq8LA5n6oycZKDnoGAgOqOAzKlvcMmk5x4HDiRPN+XQa5rwf++UQ0
MPe8st6Xz4Bq8ZL3StSACyf0+avlDGjv5LxfuzQQVx188Ok6Bi7ickkHRxNf
V6hgyQYG3Fb+qRZvTSSt/D2/hjCYSt0bplOoibCpnMEzdgzeVfy5w3lQE1sP
tbXaOjH4YcKzVY/HxabpVk277xn8k22kJvLnwrx51+ZzOxm0L6twizjDhU5+
D4IDGKzbtTXUfZQLvfPa3iN7GMTNu1qvI9BCyI+O9W17Gcz6XNHZ/B8txC6o
rl10gEGj9g3P8GItXC6UcFuiGQRw2hT6BrTADRfcto1l/zUb1spYQsHauHdc
L4lB+axFzxE3CvfG59ZHpDKQ/3YROepO4fo3OQ9TWOcXjRXFfk9B6xJv3x+s
q75esU7wpKBvYF7Szfqk7+0vyTspnPGweb0mjYGoysQ/I5CC2cU1hm9YawfN
KOVHUPBSfj8/8DiDsf4t3PxICnVFtcJo1umhYu38AxT4paKmLNbcIveZvIPs
vvvmSDHr+/VG2/Ni2HvtBuKlGQwqFROGshIomKg1TT5i/Sq/1CbrGIUR8xWW
71nrtnAKMhMp2JuVRM7LZOCb0cFkJFOQqFWPmbEWS8abUlMplJYkXstiPW0j
upuSRkE86vviLGufyMhuUTqFqMt2GmLWfaedqpMzKMQabxO+Y73TmxQkZVJQ
PBKQrpTFoN87bW9iFoWEC2lV+qyb5cy+O5ZNQaoi6TFlbVVlOR2fQ+HpS+7E
dtb/A/HQ2Q8=
      "]]}}, {{}, {}, 
    {RGBColor[0, 0, 1], Thickness[Large], LineBox[CompressedData["
1:eJwV0Hs0lPsaB/AJMeMy8+bE+86dcpfSNk1TMr8nEUc3VJvckltHF5ItJ0VF
LiVip4xKhVScLdQoRaKYkgyRQYPKLbdIumCrzuw/nvVdn7W+6/vHo+8X6hqo
RCKRohX3TyoPdrkX+4lQvzZpnYmmAdTcOZtgPnsPlVx3Slwaqg8Roirf/sjH
iJ69nSXv1oOVqiTB9OwTFFH8LebAKT2QDQ9IPMR1yDImQYPYrAeF2Xdd+cRz
1F9PfAjT0wMNt5L8HegFOsUwYLV/48Jc07dvSYKXyLan3TCvnAt9VtUFAVpS
9MLtbB0Wx4XgEZnwcm0T8nCilFC3ceG/FV6ZCaXNaDd9Mp9nxoVb2N7YiuUt
yOFD/gPrXg6Y/Niybf1AC+Jtdkp49YQDzzoc8yvTWxHVcEzYls+BjzUdz5w7
XqOtGcLczjAOOP972E4U3oY68iNSPDw4UC7dmGmmLkOzrbbltnYcmPZJY4rN
2tHZI32BJUwOfInZRUlZ24kGuzRSptrY4PsgjSx93ImOxqvy9krY8JvT1bcH
rN+g2gNWWgn32fAjyEwWbi5HFtuX+P1xiQ3xIt6mvskulCFbc08vmA3LpQ6G
dT7dKHHVa59z3myg/W+8daK+G9V6njjq56roT1J27rvUg2TjlnkkGzZ0H/EY
CdZ9h0KdatSqdNhQYdNzLuj0e3TIl+qzvoUFSfGeIafuvUcd/KO3br9ggVkS
fz6v9z3qL3JnwlMWZBbwpUsFvShZnvOhXcyC0mIlnu7bXuR803rFnSwWtD0d
qF3I7Ed2Ja3masEsiA9Fu+zt+tE6wZKbH/1YoLzYzI6xvx9da51YOuHFgmdn
KvsfPOpHT5/saUMuLKgsOtut7jmAAnRUhkjWLBjML+UnJQ4iGYG/C9ZmQe0i
B+b90iE0e2PKzr2RCStdyvLOtwyhEnzXUEQ9E6wvdf5uNzWEJhpKX12pY8JA
AdVdhzeMrLzQkQVVTLDwf+R78e4wig1cXRlezIQORztHSeEIUt+z0vDnOSZE
fkk0ORs9hp5zyqaU/JkgUU33rM8cQ/yetFEvXyZofNmtPVw6hqxyOasrvZkg
Dz0mfDMwhmRin6TTihdJ44puJG/8iCyi/Kr8NzOhPPCX6W6dcXR1p+H56dVM
uJuqTym8MIE6R/YdEuJMKKytTJqwnETtupHXbnQygGXiaexvPYn23Apynmhn
QFngr+dN9pOorZGyYbWMAcb1VhsyPCZRbXs5ub2FAdvuzK9oiJtExM8aFfOX
DPgPSGx/vZ5EJpaSNYLHDHC7ssC7/uBnJORb76+7wQBP5mYjjStTqLssxORF
FANkgxSn1NGvqOzip+1aSxgQqmRw4lnndxQ53syt/0SH5q6FdeKnM2jTqkqy
VgUdGt0OKgUd/xtVi1Jcv6fQYcpn/9o+lR8oQKl0q04wHWrwYr71nz+R3vhU
1nF7OgjzMubUPv9CurSR0mvGdAgXzbFLs0mg6SX0G9WkA23fflaV4zwQ85vD
vD4TIM477zKvdx480c3tjpUTYJGWtWLmhBLYBs21JNcSEODgcDiYrgwNBcKf
GcUEGH2KvMnOVYYY8qLmddkEDK9J29q7XAUiSaNKF04TYNOVHPCbWAX+VYhp
GkYRoDop/h5nMx8aWH9INwQTkBrfoiuung9W1jL93B0EmBaMfl0oUIVj16NZ
FRsIOJwe/jDinipcVYmy97Ih4FVfqJrEVA2Cynqbki0JWKafvDFSpAZx72Oj
jhsQUP/ugWQBlQyFW0y3TuME5DTell45TIaAk/76jzQJcF+VH/BxlAxnqs1O
kucRYEU/8HBuBwUeb9/ZMPsVB4mj5sXmKgqkh1RcIo/hcEMq6l5npg5a5moG
V97j4FGjevLdGXV4ZDTtIOjAIe8yhUUZU4fFq4xnnJpwsPtyS73IRQM4Fwne
UB0OVMOSYmqxBpi2hITveYRDeoJrqkRbEzpo9J4jYhwyzeKdE0M0IfRa3B2/
v3DISP9sYftMExpoA9yC6zjoZ6t+XGakBReXt22PvYzDWjkrRxStBXrKK3IZ
53FI5K4/ry3Xgj9bz5GcUnDgxo1Kc1ZQIcdoeN+reBzcwkh52Ckq/C5oWTz/
GA7YAUFfSC8VytUCb7dG4uBrGjraw6PBbKqxs30YDrS63T+fn6RBdVRI9Nwe
HESVBedi39DgJfm1kWsADoOdGqelCzF4PHuHaeODQwW+aXmMDgbUOZZwkcLO
R9Y3W+hi0OJL81dT2HZN0NczOAa5kcniV9448F0PdzkxMJhpa40IUjhz5win
jotBymWbsDQvHA6tbjp61wwD9cVCx0EPHFyjbdl+5hi4vm162KDwXFF6GbYE
g6db5ctKFVZe+7xxvwUGaiJv/aMKX5gRXza2xEBvRmmRtsIc+9iyrBUYxMj3
ZQl34CCmC1478DHY7BJgZaBwqq985KvCPe7SJorCf2WP/3IRYNDtNk1rc8dB
nRdUT7HGYOW9zKK9CpP/zr95X2GOB+7porDlW3l04BoMMLKqxkqFm7Ys1a6x
wSCueulBJYW5KpuaQ4QYHB/ZbTrkhgMYBiWwEAZJ3tS+RoWTJFG8FwrnFehf
vev2z37ym0jAYNYnxztL4f8DNlle1A==
      "]]}}},
  AspectRatio->1,
  Axes->True,
  AxesOrigin->{0, 0},
  PlotRange->{{0, 4}, {0, 16}},
  PlotRangeClipping->True,
  PlotRangePadding->{Automatic, Automatic}]], "Output",
 CellChangeTimes->{{3.644573873611413*^9, 3.644573948546651*^9}, {
   3.6445740052448545`*^9, 3.6445743807430058`*^9}, {3.644574416222652*^9, 
   3.6445745419670253`*^9}, {3.644574591078148*^9, 3.6445746449232936`*^9}, {
   3.644574685603436*^9, 3.644574736012573*^9}, {3.644574783956462*^9, 
   3.6445747995545*^9}, {3.6445749327109027`*^9, 3.644575060769246*^9}, {
   3.644575223261696*^9, 3.64457523533572*^9}, 3.644575273118822*^9, {
   3.6445765271666775`*^9, 3.644576563184802*^9}, 3.6445766975372176`*^9, 
   3.6445795893334613`*^9, 3.6465671592978835`*^9, 3.6465673605139956`*^9, 
   3.6465675458921895`*^9, 3.6465675824101925`*^9, {3.6475959089562273`*^9, 
   3.6475959346793585`*^9}, 3.64759607395967*^9, {3.6475961257898407`*^9, 
   3.64759614580389*^9}}]
}, Open  ]]
},
WindowToolbars->"EditBar",
WindowSize->{990, 855},
WindowMargins->{{Automatic, -1154}, {-16, Automatic}},
Magnification->1.2000000476837158`,
FrontEndVersion->"8.0 for Microsoft Windows (64-bit) (February 23, 2011)",
StyleDefinitions->"Default.nb"
]
(* End of Notebook Content *)

(* Internal cache information *)
(*CellTagsOutline
CellTagsIndex->{}
*)
(*CellTagsIndex
CellTagsIndex->{}
*)
(*NotebookFileOutline
Notebook[{
Cell[545, 20, 986, 20, 155, "Input"],
Cell[1534, 42, 601, 9, 115, "Input"],
Cell[2138, 53, 1487, 31, 165, "Input"],
Cell[3628, 86, 467, 12, 55, "Input"],
Cell[4098, 100, 531, 13, 57, "Input"],
Cell[CellGroupData[{
Cell[4654, 117, 632, 15, 55, "Input"],
Cell[5289, 134, 177, 5, 35, "Output"]
}, Open  ]],
Cell[5481, 142, 594, 16, 105, "Input"],
Cell[6078, 160, 1328, 25, 138, "Input"],
Cell[CellGroupData[{
Cell[7431, 189, 1234, 22, 55, "Input"],
Cell[8668, 213, 2021, 61, 104, "Output"]
}, Open  ]],
Cell[10704, 277, 408, 10, 66, "Input"],
Cell[CellGroupData[{
Cell[11137, 291, 68, 1, 40, "Input"],
Cell[11208, 294, 2201, 64, 124, "Output"]
}, Open  ]],
Cell[13424, 361, 1382, 37, 189, "Input"],
Cell[14809, 400, 1638, 45, 234, "Input"],
Cell[CellGroupData[{
Cell[16472, 449, 9929, 202, 426, "Input"],
Cell[26404, 653, 137409, 2270, 548, "Output"]
}, Open  ]],
Cell[CellGroupData[{
Cell[163850, 2928, 5731, 145, 762, "Input"],
Cell[169584, 3075, 8224, 140, 540, "Output"]
}, Open  ]]
}
]
*)

(* End of internal cache information *)
